# Supplementary material for: 5,6-Di­hydro-1,4-dithiine-2,3-di­carb­oxy­lic anhydride
Source: IUCrdata. 2023 Aug 4;8(Pt 8):x230647. doi: 10.1107/S2414314623006478 (PMC10483538; doi:10.1107/S2414314623006478)
Supplement: Supplementary file 1 [file x-08-x230647-sup1.cif]

##############################################################################
#                                                                            #
# This CIF contains the data for a data article accepted for                 #
# publication in IUCrData. It conforms to the requirements of                #
# Notes for Authors for IUCrData, and has been                               #
# peer reviewed under the auspices of IUCrData.                              #
#                                                                            #
# Full details of the Crystallographic Information File format               #
# are given in the paper "The Crystallographic Information File (CIF):       #
# a New Standard Archive File for Crystallography" by S. R. Hall, F. H.      #
# Allen and I. D. Brown [Acta Cryst. (1991), A47, 655-685].                  #
#                                                                            #
# The current version of the core CIF dictionary is obtainable from          #
# ftp://ftp.iucr.org/pub/cif_core.dic.                                       #
#                                                                            #
# Software is freely available for graphical display of the structure(s)     #
# in this CIF. For information consult the CIF software page                 #
# http://www.iucr.org/resources/cif/software.                                #
#                                                                            #
# This file may be used for bona fide research purposes within the           #
# scientific community so long as proper attribution is given to the data    # 
# article from which it was obtained.                                        #
#                                                                            #
##############################################################################
data_I
_audit_creation_method
;
Olex2 1.3
(compiled 2020.02.04 svn.rd84adfe8 for OlexSys, GUI svn.r6032)
;
_chemical_name_systematic
;
5,6-Dihydro-1,4-dithiine-2,3-dicarboxylic anhydride
;
_chemical_formula_moiety     'C6 H4 O3 S2'
_chemical_formula_sum     'C6 H4 O3 S2'
_chemical_formula_iupac     'C6 H4 O3 S2'
_chemical_formula_weight     188.229
_space_group_crystal_system     triclinic
_space_group_name_H-M_alt     'P -1'
_space_group_name_Hall     '-P 1'
loop_
    _space_group_symop_id
    _space_group_symop_operation_xyz
    1 x,y,z
    2 -x,-y,-z
_cell_length_a     5.3980(10)
_cell_length_b     7.5537(15)
_cell_length_c     9.2566(18)
_cell_angle_alpha     89.273(6)
_cell_angle_beta     87.361(6)
_cell_angle_gamma     75.701(5)
_cell_volume     365.36(12)
_cell_formula_units_Z     2
_cell_measurement_reflns_used     7641
_cell_measurement_theta_min     2.78
_cell_measurement_theta_max     27.35
_cell_measurement_temperature     295(2)
_exptl_crystal_description     plate
_exptl_crystal_colour     yellow
_exptl_crystal_size_max     0.42
_exptl_crystal_size_mid     0.38
_exptl_crystal_size_min     0.17
_exptl_crystal_density_diffrn     1.711
_exptl_crystal_F_000     192.603
_exptl_absorpt_coefficient_mu     0.675
_exptl_absorpt_correction_type     multi-scan
_exptl_absorpt_process_details
;
(SADABS; Bruker, 2016)
;
_exptl_absorpt_correction_T_min     0.6478
_exptl_absorpt_correction_T_max     0.7456
_diffrn_ambient_temperature     295.15
_diffrn_source_power     1.0
_diffrn_source_voltage     50.0
_diffrn_source_current     20.0
_diffrn_radiation_type     'Mo K\a'
_diffrn_radiation_wavelength     0.71073
_diffrn_measurement_device_type     'Bruker D8 Quest Eco'
_diffrn_measurement_method     '\f and \w scans'
_diffrn_reflns_number     16978
_diffrn_reflns_av_R_equivalents     0.0455
_diffrn_reflns_av_unetI/netI     0.0245
_diffrn_reflns_theta_min     3.55
_diffrn_reflns_theta_max     27.55
_diffrn_reflns_theta_full     25.2417
_diffrn_measured_fraction_theta_max     0.9935
_diffrn_measured_fraction_theta_full     0.9985
_diffrn_reflns_limit_h_min     -7
_diffrn_reflns_limit_h_max     7
_diffrn_reflns_limit_k_min     -9
_diffrn_reflns_limit_k_max     9
_diffrn_reflns_limit_l_min     -12
_diffrn_reflns_limit_l_max     12
_diffrn_standards_number     0
_reflns_number_total     1669
_reflns_number_gt     1338
_reflns_threshold_expression     I>=2u(I)
_refine_ls_structure_factor_coef     Fsqd
_refine_ls_matrix_type     full
_refine_ls_R_factor_all     0.0500
_refine_ls_R_factor_gt     0.0333
_refine_ls_wR_factor_gt     0.0659
_refine_ls_wR_factor_ref     0.0739
_refine_ls_goodness_of_fit_ref     1.1095
_refine_ls_restrained_S_all     1.1095
_refine_ls_number_reflns     1669
_refine_ls_number_parameters     136
_refine_ls_number_restraints     0
_refine_ls_number_constraints     0
_refine_ls_hydrogen_treatment     refall
_refine_ls_weighting_scheme     calc
_refine_ls_weighting_details
              'w=1/[\s^2^(Fo^2^)+(0.0229P)^2^+0.1706P] where P=(Fo^2^+2Fc^2^)/3'
_atom_sites_solution_primary     dual
_refine_ls_shift/su_max     0.0002
_refine_ls_shift/su_mean     0.0000
_refine_diff_density_max     0.4536
_refine_diff_density_min     -0.2487
loop_
    _atom_type_symbol
    _atom_type_scat_dispersion_source
    _atom_type_scat_dispersion_real
    _atom_type_scat_dispersion_imag
    _atom_type_scat_source
    C custom 0.00310 0.00160 'NoSpherA2: Chem.Sci. 2021, DOI:10.1039/D0SC05526C'
    H custom 0.00000 0.00000 'NoSpherA2: Chem.Sci. 2021, DOI:10.1039/D0SC05526C'
    O custom 0.01080 0.00610 'NoSpherA2: Chem.Sci. 2021, DOI:10.1039/D0SC05526C'
    S custom 0.12480 0.12450 'NoSpherA2: Chem.Sci. 2021, DOI:10.1039/D0SC05526C'
_computing_data_collection
;
APEX3 (Bruker, 2018)
;
_computing_cell_refinement
;
SAINT (Bruker, 2018)
;
_computing_data_reduction
;
SAINT (Bruker, 2018)
;
_computing_structure_solution
;
SHELXT2014 (Sheldrick, 2015a)
;
_computing_structure_refinement
;
SHELXL2016 (Sheldrick, 2015b) and
olex2.refine (Bourhis <i>et al.</i>,  2015)
;
_computing_molecular_graphics
;
OLEX2 1(Dolomanov <i>et al.</i>,  2009),
Mercury (Macrae <i>et al.</i>,  2020) and
WebMO (Schmidt & Polik, 2016)
;
_computing_publication_material
;
publCIF (Westrip, 2010)
;
loop_
    _atom_site_type_symbol
    _atom_site_label
    _atom_site_fract_x
    _atom_site_fract_y
    _atom_site_fract_z
    _atom_site_U_iso_or_equiv
    _atom_site_adp_type
    _atom_site_occupancy
    S S1 0.87227(9) 0.35661(7) 0.38382(6) 0.04127(16) Uani 1.000000
    S S2 0.45568(10) 0.23942(8) 0.13318(6) 0.04824(17) Uani 1.000000
    C C1 0.8444(5) 0.1333(3) 0.3315(2) 0.0440(5) Uani 1.000000
    H H1a 1.028(5) 0.039(4) 0.347(3) 0.091(10) Uani 1.000000
    H H1b 0.700(5) 0.098(3) 0.400(3) 0.072(8) Uani 1.000000
    C C2 0.7794(4) 0.1195(3) 0.1758(2) 0.0440(5) Uani 1.000000
    H H2a 0.793(6) -0.019(4) 0.152(3) 0.086(9) Uani 1.000000
    H H2b 0.909(5) 0.169(4) 0.102(3) 0.064(8) Uani 1.000000
    C C3 0.6129(3) 0.4890(2) 0.3010(2) 0.0338(4) Uani 1.000000
    C C4 0.4505(3) 0.4463(2) 0.2093(2) 0.0347(4) Uani 1.000000
    C C5 0.5328(4) 0.6869(3) 0.3268(2) 0.0457(5) Uani 1.000000
    C C6 0.2545(4) 0.6150(3) 0.1802(2) 0.0478(5) Uani 1.000000
    O O1 0.6268(4) 0.7808(2) 0.3987(2) 0.0682(5) Uani 1.000000
    O O2 0.3162(3) 0.75751(18) 0.25156(17) 0.0558(4) Uani 1.000000
    O O3 0.0695(3) 0.6399(2) 0.11090(19) 0.0695(5) Uani 1.000000
loop_
    _atom_site_aniso_label
    _atom_site_aniso_U_11
    _atom_site_aniso_U_22
    _atom_site_aniso_U_33
    _atom_site_aniso_U_12
    _atom_site_aniso_U_13
    _atom_site_aniso_U_23
    S1 0.0364(3) 0.0389(3) 0.0489(3) -0.0100(2) -0.0021(2) -0.0005(2)
    S2 0.0401(3) 0.0441(3) 0.0610(4) -0.0107(2) -0.0014(2) -0.0144(3)
    C1 0.0523(14) 0.0263(10) 0.0484(13) -0.0007(10) 0.0016(11) 0.0030(9)
    H1a 0.08(2) 0.057(19) 0.10(2) 0.045(17) -0.031(18) 0.019(17)
    H1b 0.09(2) 0.033(15) 0.10(2) -0.030(15) 0.015(18) -0.009(15)
    C2 0.0464(12) 0.0299(11) 0.0496(13) 0.0014(9) 0.0061(10) -0.0076(10)
    H2a 0.13(3) 0.038(16) 0.09(2) -0.012(17) 0.007(18) -0.021(15)
    H2b 0.053(17) 0.076(19) 0.060(17) -0.013(15) 0.022(13) 0.014(15)
    C3 0.0335(9) 0.0236(9) 0.0427(10) -0.0055(7) 0.0074(8) -0.0008(8)
    C4 0.0306(9) 0.0281(9) 0.0415(10) -0.0011(7) 0.0060(8) 0.0003(8)
    C5 0.0551(13) 0.0245(10) 0.0556(13) -0.0096(9) 0.0171(10) -0.0021(9)
    C6 0.0370(11) 0.0442(12) 0.0528(12) 0.0054(9) 0.0076(10) 0.0118(10)
    O1 0.0867(13) 0.0358(9) 0.0862(12) -0.0262(9) 0.0178(10) -0.0185(9)
    O2 0.0611(10) 0.0270(7) 0.0673(10) 0.0084(7) 0.0161(8) 0.0070(7)
    O3 0.0467(9) 0.0712(12) 0.0784(12) 0.0086(8) -0.0076(9) 0.0218(10)
loop_
    _geom_bond_atom_site_label_1
    _geom_bond_atom_site_label_2
    _geom_bond_site_symmetry_2
    _geom_bond_distance
    _geom_bond_publ_flag
    S1 C1 . 1.805(2) y
    S1 C3 . 1.7136(19) y
    S2 C2 . 1.817(2) y
    S2 C4 . 1.7160(19) y
    C1 H1a . 1.08(2) ?
    C1 H1b . 1.06(2) ?
    C1 C2 . 1.510(3) y
    C2 H2a . 1.06(2) ?
    C2 H2b . 1.08(2) ?
    C3 C4 . 1.345(3) y
    C3 C5 . 1.469(3) y
    C4 C6 . 1.472(3) y
    O1 C5 . 1.193(3) y
    O2 C5 . 1.376(3) y
    O2 C6 . 1.386(3) y
    O3 C6 . 1.186(3) y
loop_
    _geom_angle_atom_site_label_1
    _geom_angle_atom_site_label_2
    _geom_angle_atom_site_label_3
    _geom_angle_site_symmetry_1
    _geom_angle_site_symmetry_3
    _geom_angle
    _geom_angle_publ_flag
    C1 S1 C3 . . 99.54(10) y
    C2 S2 C4 . . 98.30(10) y
    S1 C1 H1a . . 107.2(15) ?
    S1 C1 H1b . . 108.1(12) ?
    H1a C1 H1b . . 110(2) ?
    S1 C1 C2 . . 114.41(15) y
    C2 C1 H1a . . 107.8(16) ?
    C2 C1 H1b . . 108.9(15) ?
    C1 C2 S2 . . 115.01(15) y
    S2 C2 H2a . . 105.1(17) ?
    S2 C2 H2b . . 107.5(13) ?
    C1 C2 H2a . . 108.8(16) ?
    C1 C2 H2b . . 111.8(14) ?
    H2a C2 H2b . . 108(2) ?
    S1 C3 C4 . . 131.57(14) y
    S1 C3 C5 . . 120.60(16) y
    C4 C3 C5 . . 107.83(17) y
    C3 C4 S2 . . 129.27(14) y
    C6 C4 S2 . . 123.28(16) y
    C3 C4 C6 . . 107.44(17) y
    O1 C5 C3 . . 129.7(2) y
    O2 C5 C3 . . 108.36(18) y
    O1 C5 O2 . . 121.98(19) y
    O2 C6 C4 . . 108.13(18) y
    O3 C6 C4 . . 130.7(2) y
    O2 C6 O3 . . 121.2(2) y
    C5 O2 C6 . . 108.14(15) y
loop_
    _geom_torsion_atom_site_label_1
    _geom_torsion_atom_site_label_2
    _geom_torsion_atom_site_label_3
    _geom_torsion_atom_site_label_4
    _geom_torsion_site_symmetry_1
    _geom_torsion_site_symmetry_2
    _geom_torsion_site_symmetry_3
    _geom_torsion_site_symmetry_4
    _geom_torsion
    _geom_torsion_publ_flag
    S1 C1 C2 S2 . . . . -70.39(17) ?
    S1 C3 C4 S2 . . . . -3.9(2) ?
    S1 C3 C4 C6 . . . . 176.69(19) ?
    S1 C3 C5 O1 . . . . 1.95(19) ?
    S1 C3 C5 O2 . . . . -177.86(15) ?
    S2 C4 C3 C5 . . . . 176.57(18) ?
    S2 C4 C6 O2 . . . . -176.39(17) ?
    S2 C4 C6 O3 . . . . 4.1(2) ?
    C3 C4 C6 O2 . . . . 3.05(16) ?
    C3 C4 C6 O3 . . . . -176.50(17) ?
    C3 C5 O2 C6 . . . . 0.24(18) ?
    C4 C6 O2 C5 . . . . -1.95(18) ?
    C5 O2 C6 O3 . . . . 177.65(17) ?
_iucr_refine_instructions_details
;
TITL TeamSO01_0m_a.res in P-1
CELL 0.71073 5.398 7.5537 9.2566 89.273 87.361 75.701
ZERR 2 0.001 0.0015 0.0018 0.006 0.006 0.005
LATT 1
SFAC C H O S
DISP C 0.0031 0.0016 11.5003
DISP H 0 0 0.624
DISP O 0.0108 0.0061 32.4922
DISP S 0.1248 0.1245 532.097
UNIT 12 8 6 4
L.S. 4
PLAN  20
TEMP 22
CONF
FMAP 2
ACTA
BOND $H
LIST 4
MORE -1
MERG 2
OMIT 0 1 0
WGHT 0.022859 0.170605
FVAR 0.813546
REM <olex2.extras>
REM <HklSrc "%.\\TeamSO01_0m.hkl">
REM </olex2.extras>
S1    4     0.87227  0.35661  0.38382  11.00000  0.03636  0.03895  0.04891 =
 -0.00050 -0.00213 -0.01002
S2    4     0.45568  0.23942  0.13318  11.00000  0.04013  0.04406  0.06100 =
 -0.01444 -0.00141 -0.01072
C1    1     0.84440  0.13325  0.33147  11.00000  0.05229  0.02626  0.04835 =
 0.00299  0.00164 -0.00067
H1a   2     1.02761  0.03878  0.34709  11.00000  0.08275  0.05696  0.10403 =
 0.01931 -0.03124  0.04457
H1b   2     0.69976  0.09792  0.39974  11.00000  0.08887  0.03287  0.09934 =
 -0.00918  0.01481 -0.03015
C2    1     0.77940  0.11949  0.17578  11.00000  0.04644  0.02986  0.04955 =
 -0.00763  0.00606  0.00141
H2a   2     0.79289 -0.01938  0.15153  11.00000  0.12772  0.03845  0.08805 =
 -0.02101  0.00718 -0.01184
H2b   2     0.90932  0.16868  0.10208  11.00000  0.05300  0.07552  0.05962 =
 0.01426  0.02165 -0.01270
C3    1     0.61291  0.48903  0.30096  11.00000  0.03353  0.02356  0.04274 =
 -0.00079  0.00743 -0.00546
C4    1     0.45048  0.44634  0.20930  11.00000  0.03056  0.02814  0.04152 =
 0.00031  0.00597 -0.00108
C5    1     0.53284  0.68690  0.32678  11.00000  0.05505  0.02451  0.05562 =
 -0.00212  0.01707 -0.00959
C6    1     0.25450  0.61504  0.18017  11.00000  0.03703  0.04421  0.05281 =
 0.01182  0.00759  0.00536
O1    3     0.62679  0.78081  0.39868  11.00000  0.08668  0.03580  0.08623 =
 -0.01850  0.01777 -0.02616
O2    3     0.31621  0.75751  0.25156  11.00000  0.06113  0.02696  0.06726 =
 0.00700  0.01613  0.00840
O3    3     0.06951  0.63990  0.11090  11.00000  0.04665  0.07120  0.07844 =
 0.02181 -0.00760  0.00865
HKLF 4
END
Q1 1 0.888889 0.36 0.28125 11 0.05 0.45
Q2 1 0.444444 0.24 0.21875 11 0.05 0.42
Q8 1 0.722222 0.44 0.375 11 0.05 0.24
Q3 1 0.5 0.32 0.125 11 0.05 0.37
Q4 1 0.944444 0.2 0.21875 11 0.05 0.28
Q5 1 0.333333 0.28 0.09375 11 0.05 0.26
Q6 1 0.555556 0.76 0.5 11 0.05 0.26
Q7 1 0.555556 0.16 0.09375 11 0.05 0.25
Q9 1 0.166667 0.56 0.03125 11 0.05 0.24
Q10 1 0.666667 0.76 0.40625 11 0.05 0.24
  REM The information below was added by Olex2.
  REM
  REM R1 = 0.0333 for 1338 Fo > 4sig(Fo) and 0.0500 for all 1669 data
  REM 136 parameters refined using 0 restraints
  REM Highest difference peak 0.4536, deepest hole -0.2487
  REM Mean Shift 0.0000, Max Shift -0.0002.
  REM +++ Tabular Listing of Refinement Information +++
  REM R1_all = 0.0500
  REM R1_gt = 0.0333
  REM wR_ref = 0.0739
  REM GOOF = 1.1095
  REM Shift_max = -0.0002
  REM Shift_mean = 0.0000
  REM Reflections_all = 1669
  REM Reflections_gt = 1338
  REM Parameters = 136
  REM Hole = -0.2487
  REM Peak = 0.4536
  REM Flack = n/a
;
data_global
_journal_data_validation_number     ?
_journal_date_recd_electronic     2023-07-19
_journal_date_accepted     2023-07-25
_journal_name_full     'IUCrData'
_journal_year     2023
_journal_volume     8
_journal_issue      8
_journal_page_first     0
_journal_page_last     0
_journal_paper_category     HO
_journal_paper_doi     10.1107/S2414314623006478
_journal_coeditor_code     HB4438
_publ_contact_author_name     'Marcus R. Bond'
_publ_contact_author_address
;
Department of Chemistry and Physics
Southeast Missouri State University
Cape Girardeau, MO 63701, USA
;
_publ_contact_author_email     mbond@semo.edu
_publ_contact_author_fax     ?
_publ_contact_author_phone     '1-573-651-2580'
_publ_section_title
;
5,6-Dihydro-1,4-dithiine-2,3-dicarboxylic anhydride
;
_publ_section_title_footnote     .
loop_
    _publ_author_name
    _publ_author_footnote
    _publ_author_address
    'Bullock, Olivia' .
;
Department of Chemistry and Physics
Southeast Missouri State University
Cape Girardeau
MO 63701
USA
;
    'Rice, Sarah' .
;
Department of Chemistry and Physics
Southeast Missouri State University
Cape Girardeau
MO 63701
USA
;
    'Bond, Marcus R.' .
;
Department of Chemistry and Physics
Southeast Missouri State University
Cape Girardeau
MO 63701
USA
;
_publ_section_synopsis
;
The heterocyclic fused ring geometry of the title compound coincides with the
geometries of related molecules but without directed intermolecular contacts
determining the crystal packing.
;
