# Supplementary material for: 5,6-Di­hydro-1,4-dithiine-2,3-di­carb­oxy­lic anhydride
Source: IUCrdata. 2023 Aug 4;8(Pt 8):x230647. doi: 10.1107/S2414314623006478 (PMC10483538; doi:10.1107/S2414314623006478)
Supplement: Supplementary file 2 [file x-08-x230647-Isup2.hkl]

data_I
_computing_structure_refinement   'olex2.refine 1.5 (Bourhis et al., 2015)'
_shelx_refln_list_code            4
loop_
  _space_group_symop_id
  _space_group_symop_operation_xyz
  1  x,y,z
  2  -x,-y,-z

_space_group_crystal_system       triclinic
_space_group_IT_number            2
_space_group_name_H-M_alt         'P -1'
_space_group_name_Hall            '-P 1'
_symmetry_space_group_name_H-M    'P -1'
_symmetry_space_group_name_Hall   '-P 1'
_symmetry_Int_Tables_number       2
_cell_length_a                    5.398(1)
_cell_length_b                    7.5537(15)
_cell_length_c                    9.2566(18)
_cell_angle_alpha                 89.273(6)
_cell_angle_beta                  87.361(6)
_cell_angle_gamma                 75.701(5)
_cell_volume                      365.36(12)
loop_
  _refln_index_h
  _refln_index_k
  _refln_index_l
  _refln_F_squared_calc
  _refln_F_squared_meas
  _refln_F_squared_sigma
  _refln_observed_status
  -6  -6   1       85.49       90.47      3.26 o
  -6  -6   2        6.74       10.39      1.97 o
  -6  -6   3        0.66        0.54      2.67 o
  -6  -5   1       12.02       14.63      1.70 o
  -6  -5   2        3.15        2.90      1.60 o
  -6  -5   3        0.39       -0.57      1.88 o
  -6  -5   4       16.94       21.71      3.69 o
  -6  -4   1       35.93       39.05      2.63 o
  -6  -4   2        7.23        4.89      1.66 o
  -6  -4   3       34.66       28.57      2.05 o
  -6  -4   4        1.13       -0.80      2.00 o
  -6  -4   5        6.35        6.20      2.43 o
  -6  -3   1       47.27       46.41      2.36 o
  -6  -3   2       29.15       23.74      1.71 o
  -6  -3   3       21.55       17.82      1.85 o
  -6  -3   4       30.74       25.45      1.99 o
  -6  -3   5        2.65        0.13      2.10 o
  -6  -2   1        7.76        4.08      1.53 o
  -6  -2   2       39.17       38.88      2.51 o
  -6  -2   3        4.11        2.43      1.69 o
  -6  -2   4       26.14       26.57      2.12 o
  -6  -2   5        7.56        9.61      2.50 o
  -6  -1   1       49.98       45.86      2.58 o
  -6  -1   2        0.67        2.48      1.69 o
  -6  -1   3       84.43       83.71      3.36 o
  -6  -1   4        0.04        3.18      1.95 o
  -6  -1   5       14.32       18.19      2.61 o
  -6   0   1       30.49       27.48      2.58 o
  -6   0   2       80.95       85.86      3.08 o
  -6   0   3       45.23       56.19      2.86 o
  -6   0   4        8.21        6.41      2.06 o
  -6   0   5        0.36        2.46      2.53 o
  -6   1   1       38.97       37.06      2.33 o
  -6   1   2        2.58        2.01      1.88 o
  -6   1   3        0.04       -0.39      1.83 o
  -6   1   4        3.26       -0.62      2.16 o
  -6   2   1       17.99       23.36      2.34 o
  -6   2   2       51.50       59.60      3.25 o
  -6   2   3        3.31        4.53      2.48 o
  -5  -8   1       26.06       27.89      2.39 o
  -5  -8   2       23.05       20.59      2.53 o
  -5  -7   1        4.77        4.45      1.58 o
  -5  -7   2       11.46       10.63      1.99 o
  -5  -7   3       30.27       34.90      2.31 o
  -5  -7   4        4.64        4.93      2.15 o
  -5  -6   1        8.19       10.81      2.43 o
  -5  -6   2       42.43       36.25      4.47 o
  -5  -6   3       10.77       12.76      2.04 o
  -5  -6   4       45.94       47.71      2.58 o
  -5  -6   5        0.00       -0.65      2.19 o
  -5  -6   6        5.91        7.08      2.41 o
  -5  -5   1       16.11       16.49      1.32 o
  -5  -5   2        0.63        1.33      1.16 o
  -5  -5   3      149.33      143.76      3.18 o
  -5  -5   4       14.43       12.73      1.88 o
  -5  -5   5        2.03        5.58      2.08 o
  -5  -5   6        2.93        0.82      2.42 o
  -5  -4   1        0.19       -0.42      0.95 o
  -5  -4   2       96.31       94.86      2.30 o
  -5  -4   3        0.43        0.80      1.22 o
  -5  -4   4        2.06        1.89      1.56 o
  -5  -4   5        0.33       -1.01      1.69 o
  -5  -4   6       46.77       45.82      2.16 o
  -5  -4   7        3.29        3.61      2.51 o
  -5  -3   1      157.84      158.07      2.58 o
  -5  -3   2        3.27        4.55      1.04 o
  -5  -3   3       32.47       31.14      1.51 o
  -5  -3   4        7.32        4.53      1.27 o
  -5  -3   5       54.33       55.79      2.50 o
  -5  -3   6       13.01       12.11      1.97 o
  -5  -3   7        3.83        5.28      2.96 o
  -5  -2   1       43.58       42.49      1.54 o
  -5  -2   2      149.67      148.69      2.74 o
  -5  -2   3        0.03        0.97      1.02 o
  -5  -2   4        7.23        4.48      1.34 o
  -5  -2   5       33.33       33.26      2.11 o
  -5  -2   6       22.89       24.83      2.70 o
  -5  -2   7        0.29        1.31      2.03 o
  -5  -2   8        0.65        0.37      2.87 o
  -5  -1   1       44.23       44.14      1.71 o
  -5  -1   2       46.92       49.20      2.19 o
  -5  -1   3       60.26       60.40      1.97 o
  -5  -1   4       67.14       67.35      2.18 o
  -5  -1   5       55.47       60.73      3.79 o
  -5  -1   6       41.74       36.84      2.39 o
  -5  -1   7        0.71       -0.14      2.38 o
  -5  -1   8       13.98       17.53      6.50 o
  -5   0   1      205.55      216.50      3.55 o
  -5   0   2        5.47        2.69      1.22 o
  -5   0   3       50.64       45.23      1.81 o
  -5   0   4        0.00        1.10      1.34 o
  -5   0   5       68.70       66.11      2.47 o
  -5   0   6       10.09        8.57      2.69 o
  -5   0   7        2.48        6.33      2.21 o
  -5   1   1       52.01       58.26      2.04 o
  -5   1   2       25.84       25.80      1.66 o
  -5   1   3       18.51       20.51      1.83 o
  -5   1   4       46.94       48.07      2.30 o
  -5   1   5        0.93       -1.79      1.65 o
  -5   1   6        0.74       -0.79      2.11 o
  -5   1   7        4.49        5.58      2.52 o
  -5   2   1        0.14        0.35      1.52 o
  -5   2   2       14.23       13.87      1.91 o
  -5   2   3       96.30       94.90      3.09 o
  -5   2   4       22.87       20.80      2.16 o
  -5   2   5        0.27       -3.55      2.31 o
  -5   2   6        1.91        0.69      2.03 o
  -5   3   1        6.35        6.68      1.76 o
  -5   3   2        1.81       -0.20      1.72 o
  -5   3   3       28.48       27.80      2.96 o
  -5   3   4       14.81       17.43      2.22 o
  -5   3   5       12.26        9.38      2.24 o
  -5   4   1       30.85       27.91      2.09 o
  -5   4   2       44.38       47.40      2.58 o
  -5   4   3       35.42       38.29      2.43 o
  -4  -9   1        0.88       -0.86      2.60 o
  -4  -8   1       18.25       14.64      2.31 o
  -4  -8   2       11.59        6.46      2.22 o
  -4  -8   3       33.58       37.55      4.00 o
  -4  -8   4        3.34        2.70      2.44 o
  -4  -7   1      126.05      118.86      2.81 o
  -4  -7   2        0.02        0.12      1.51 o
  -4  -7   3       52.64       55.52      2.41 o
  -4  -7   4       12.41       13.92      1.70 o
  -4  -7   5       19.23       18.11      1.98 o
  -4  -7   6        0.19       -3.16      2.30 o
  -4  -6   1       43.46       45.23      1.83 o
  -4  -6   2       33.56       37.28      1.66 o
  -4  -6   3        0.12       -1.08      1.13 o
  -4  -6   4       46.47       45.14      2.08 o
  -4  -6   5       38.40       35.48      1.84 o
  -4  -6   6       41.28       37.92      1.99 o
  -4  -6   7       11.85       11.81      2.24 o
  -4  -5   1      164.61      161.63      2.54 o
  -4  -5   2      191.41      188.32      3.01 o
  -4  -5   3        1.31        1.92      0.98 o
  -4  -5   4        5.34        5.44      1.13 o
  -4  -5   5       16.09       15.66      1.36 o
  -4  -5   6       55.07       52.79      2.32 o
  -4  -5   7       13.11       14.56      2.23 o
  -4  -5   8        0.93        8.82      2.85 o
  -4  -4   1      296.43      303.53      4.14 o
  -4  -4   2        3.81        3.84      0.79 o
  -4  -4   3       14.20       12.28      0.98 o
  -4  -4   4       39.20       37.19      1.55 o
  -4  -4   5       68.80       68.87      2.18 o
  -4  -4   6        2.17        0.81      1.37 o
  -4  -4   7        0.30       -2.06      1.57 o
  -4  -4   8       21.80       29.85      2.28 o
  -4  -3   1       29.77       26.63      1.07 o
  -4  -3   2       26.95       26.47      1.07 o
  -4  -3   3        0.00       -0.13      0.71 o
  -4  -3   4      147.47      142.43      2.38 o
  -4  -3   5        1.76        0.92      0.98 o
  -4  -3   6        1.84       -0.04      1.24 o
  -4  -3   7        0.00        2.77      1.46 o
  -4  -3   8      124.79      137.92      4.33 o
  -4  -3   9        5.42        9.61      3.03 o
  -4  -2   1       22.37       23.71      0.92 o
  -4  -2   2       34.45       34.02      1.16 o
  -4  -2   3      287.84      280.27      3.88 o
  -4  -2   4       26.42       25.59      1.27 o
  -4  -2   5       12.46       12.03      1.09 o
  -4  -2   6       22.00       24.10      1.62 o
  -4  -2   7       21.75       24.68      1.66 o
  -4  -2   8       83.25       85.70      2.97 o
  -4  -2   9        2.64        8.42      4.86 o
  -4  -1   1        2.00        2.41      0.64 o
  -4  -1   2       69.83       65.74      1.52 o
  -4  -1   3       49.41       51.07      1.47 o
  -4  -1   4      215.50      216.53      3.28 o
  -4  -1   5        0.51        0.87      0.92 o
  -4  -1   6       24.19       28.23      1.50 o
  -4  -1   7       28.82       31.41      1.73 o
  -4  -1   8       26.63       26.54      2.07 o
  -4  -1   9        0.59        2.93      2.62 o
  -4   0   1      280.71      272.94      4.42 o
  -4   0   2      151.62      152.46      2.59 o
  -4   0   3      356.05      348.68      4.67 o
  -4   0   4      118.98      117.11      2.27 o
  -4   0   5        0.53        1.55      1.05 o
  -4   0   6       51.76       50.09      2.06 o
  -4   0   7       10.74       10.51      1.78 o
  -4   0   8       17.93       12.77      1.80 o
  -4   0   9        2.66        7.15      2.50 o
  -4   1   1       68.88       62.27      1.76 o
  -4   1   2       39.89       36.38      1.72 o
  -4   1   3       71.60       71.57      1.86 o
  -4   1   4        0.78       -0.15      1.04 o
  -4   1   5       16.55       14.00      1.27 o
  -4   1   6       55.85       56.07      2.10 o
  -4   1   7        0.33        2.06      1.58 o
  -4   1   8       10.47       11.73      2.19 o
  -4   1   9       31.17       38.35      4.14 o
  -4   2   1       98.76       96.60      2.24 o
  -4   2   2      133.06      141.19      2.84 o
  -4   2   3        0.97        0.07      1.22 o
  -4   2   4       10.37        8.41      1.32 o
  -4   2   5       24.61       23.69      1.59 o
  -4   2   6      119.97      116.44      3.31 o
  -4   2   7       10.68       11.74      2.02 o
  -4   2   8        2.54        4.32      4.36 o
  -4   3   1      149.43      159.17      2.96 o
  -4   3   2       21.06       22.63      1.85 o
  -4   3   3       24.11       22.62      1.57 o
  -4   3   4        0.21       -0.86      1.48 o
  -4   3   5      170.20      167.72      4.02 o
  -4   3   6       14.84       17.06      2.23 o
  -4   3   7        5.20        5.73      2.05 o
  -4   4   1       11.15       13.89      1.33 o
  -4   4   2       67.93       75.93      2.47 o
  -4   4   3       12.90       12.72      1.86 o
  -4   4   4       19.39       13.02      1.91 o
  -4   4   5       63.94       61.89      3.12 o
  -4   4   6        2.49        3.58      2.12 o
  -4   5   1       80.60       86.14      4.28 o
  -4   5   2       30.72       34.67      3.70 o
  -4   5   3        2.78        1.11      2.07 o
  -4   5   4       10.31        7.61      2.12 o
  -4   5   5        7.53        4.92      2.55 o
  -4   6   1       10.55       13.83      2.12 o
  -4   6   2       14.82       20.56      3.11 o
  -3  -9   1       66.34       66.39      3.61 o
  -3  -9   2       58.11       58.18      3.81 o
  -3  -9   3        0.69        3.25      2.68 o
  -3  -8   1       27.30       27.19      1.96 o
  -3  -8   2        0.39       -0.19      1.80 o
  -3  -8   3       12.70       12.44      1.74 o
  -3  -8   4       16.90       22.22      2.11 o
  -3  -8   5       19.08       24.41      4.48 o
  -3  -8   6        1.29        1.98      2.88 o
  -3  -7   1      189.90      180.31      3.12 o
  -3  -7   2       18.45       25.34      1.44 o
  -3  -7   3       10.21       14.26      1.26 o
  -3  -7   4       50.99       43.07      2.05 o
  -3  -7   5        0.07       -1.17      1.48 o
  -3  -7   6        0.86       -1.44      1.79 o
  -3  -7   7        1.79       -2.66      3.95 o
  -3  -6   1       48.67       50.91      1.53 o
  -3  -6   2       40.12       36.83      1.47 o
  -3  -6   3      193.35      180.11      2.91 o
  -3  -6   4        6.79        6.66      1.09 o
  -3  -6   5       25.52       25.96      1.49 o
  -3  -6   6        1.10        0.53      1.44 o
  -3  -6   7       14.81       18.92      2.01 o
  -3  -6   8        8.08       11.59      2.37 o
  -3  -5   1       15.86       18.10      0.98 o
  -3  -5   2      141.21      133.57      2.11 o
  -3  -5   3       45.90       44.90      1.40 o
  -3  -5   4      324.64      312.96      4.18 o
  -3  -5   5       28.19       28.95      1.33 o
  -3  -5   6       19.10       19.32      1.32 o
  -3  -5   7        0.03        0.32      1.33 o
  -3  -5   8       47.98       49.07      4.17 o
  -3  -5   9        0.03        1.80      2.29 o
  -3  -4   1       21.95       19.33      0.82 o
  -3  -4   2        1.32        0.42      0.62 o
  -3  -4   3      177.97      168.18      2.31 o
  -3  -4   4       72.15       69.84      1.56 o
  -3  -4   5       16.85       16.78      1.08 o
  -3  -4   6        7.08        5.43      1.04 o
  -3  -4   7       16.62       19.53      1.32 o
  -3  -4   8        4.16        2.34      1.67 o
  -3  -4   9        3.80        5.28      2.17 o
  -3  -3   1       92.71       87.80      1.28 o
  -3  -3   2      198.06      194.87      2.50 o
  -3  -3   3       63.57       62.18      1.17 o
  -3  -3   4        0.25       -0.29      0.64 o
  -3  -3   5        9.64       10.22      0.86 o
  -3  -3   6      208.62      204.88      3.26 o
  -3  -3   7        1.26        1.34      0.99 o
  -3  -3   8       27.34       25.93      1.66 o
  -3  -3   9       24.48       30.71      2.15 o
  -3  -3  10        0.24        1.41      2.85 o
  -3  -2   1       43.46       42.46      0.80 o
  -3  -2   2      430.19      442.72      4.60 o
  -3  -2   3        1.64        1.42      0.47 o
  -3  -2   4       55.61       51.75      1.15 o
  -3  -2   5       10.82       12.93      0.73 o
  -3  -2   6      693.35      674.89      7.64 o
  -3  -2   7       23.20       28.88      1.51 o
  -3  -2   8       31.95       27.86      1.50 o
  -3  -2   9       10.18       10.98      1.98 o
  -3  -2  10       17.64       15.28      2.70 o
  -3  -1   1      882.68      876.55     10.33 o
  -3  -1   2        1.50        0.53      0.38 o
  -3  -1   3       26.77       27.79      0.92 o
  -3  -1   4        8.13        9.31      0.54 o
  -3  -1   5       65.32       65.31      1.28 o
  -3  -1   6       72.34       67.22      1.58 o
  -3  -1   7        5.23        6.57      0.97 o
  -3  -1   8       31.17       29.39      1.41 o
  -3  -1   9       42.69       47.88      2.84 o
  -3  -1  10        0.16       -2.76      2.16 o
  -3   0   1        3.59        4.48      0.45 o
  -3   0   2     1044.78     1047.00     10.40 o
  -3   0   3        5.80        6.08      0.64 o
  -3   0   4      164.95      165.55      2.19 o
  -3   0   5       23.61       26.13      0.91 o
  -3   0   6      234.69      235.94      3.16 o
  -3   0   7        3.61        5.32      0.94 o
  -3   0   8       23.74       28.10      1.72 o
  -3   0   9        3.74        5.24      1.82 o
  -3   0  10        8.81        9.43      2.91 o
  -3   1   1      899.63      907.01     10.70 o
  -3   1   2      139.13      139.70      2.12 o
  -3   1   3        0.01       -0.20      0.61 o
  -3   1   4       90.61       85.44      1.63 o
  -3   1   5       14.17       15.01      1.00 o
  -3   1   6       12.35       10.30      0.88 o
  -3   1   7       18.46       18.45      1.18 o
  -3   1   8       67.05       64.61      2.34 o
  -3   1   9        8.76        6.18      2.80 o
  -3   1  10       12.58        9.97      2.98 o
  -3   2   1        4.99        8.24      0.62 o
  -3   2   2        0.44        1.06      0.51 o
  -3   2   3       51.20       46.07      1.24 o
  -3   2   4      323.55      316.24      4.29 o
  -3   2   5        0.09       -0.38      1.23 o
  -3   2   6       31.03       31.90      1.50 o
  -3   2   7       97.83      105.22      2.58 o
  -3   2   8        2.85        5.02      1.83 o
  -3   2   9       21.83       23.11      2.31 o
  -3   3   1        0.10        3.60      0.74 o
  -3   3   2       47.92       40.82      1.58 o
  -3   3   3      135.43      135.74      2.50 o
  -3   3   4      344.06      345.21      5.30 o
  -3   3   5       25.29       25.69      1.85 o
  -3   3   6       21.78       22.71      1.46 o
  -3   3   7        0.34        0.90      1.48 o
  -3   3   8       98.25      104.84      3.52 o
  -3   3   9        2.79        6.78      2.67 o
  -3   4   1       94.89       85.97      1.93 o
  -3   4   2       19.52       19.40      1.21 o
  -3   4   3      394.62      408.58      5.78 o
  -3   4   4        0.12        1.13      1.23 o
  -3   4   5       18.19       18.42      1.60 o
  -3   4   6        5.20        5.19      1.79 o
  -3   4   7       37.98       42.38      3.66 o
  -3   4   8        0.26       -2.11      3.03 o
  -3   5   1        1.49        2.97      1.08 o
  -3   5   2       49.23       47.24      1.94 o
  -3   5   3       21.29       23.55      1.47 o
  -3   5   4        8.37       10.32      1.62 o
  -3   5   5       15.06       13.71      1.85 o
  -3   5   6       84.10       87.97      4.54 o
  -3   5   7        2.41        0.51      3.04 o
  -3   6   1        9.95       11.68      1.46 o
  -3   6   2        2.00       -2.20      1.46 o
  -3   6   3       17.45       20.30      1.78 o
  -3   6   4        0.26        0.18      1.83 o
  -3   6   5        6.14        2.09      2.76 o
  -3   6   6       10.49       11.80      3.33 o
  -3   7   1       20.87       15.99      2.25 o
  -3   7   2        0.57        1.51      2.00 o
  -3   7   3        6.86        4.97      2.17 o
  -2  -9   1        0.19       -2.85      1.99 o
  -2  -9   2        0.90       -0.92      1.93 o
  -2  -9   3        0.09        0.82      2.44 o
  -2  -9   4       40.65       49.13      3.65 o
  -2  -8   1        1.39        1.77      1.30 o
  -2  -8   2       11.88       13.24      1.49 o
  -2  -8   3       22.57       22.55      1.81 o
  -2  -8   4       11.79       13.38      2.10 o
  -2  -8   5       16.86       15.72      2.50 o
  -2  -8   6        0.97        0.10      2.59 o
  -2  -7   1       65.88       62.34      1.91 o
  -2  -7   2       55.28       50.35      1.80 o
  -2  -7   3       32.47       34.92      1.52 o
  -2  -7   4        8.55        9.17      1.14 o
  -2  -7   5       20.41       22.57      1.54 o
  -2  -7   6       19.04       17.13      2.17 o
  -2  -7   7       53.13       53.59      3.42 o
  -2  -7   8        0.43        3.67      3.10 o
  -2  -6   1        0.46        1.44      0.70 o
  -2  -6   2      185.23      181.69      2.50 o
  -2  -6   3        1.39        1.09      0.78 o
  -2  -6   4        4.66        4.55      0.83 o
  -2  -6   5        1.71        2.45      0.99 o
  -2  -6   6      147.11      140.10      2.98 o
  -2  -6   7       24.55       25.58      2.36 o
  -2  -6   8       10.21       12.21      2.63 o
  -2  -6   9       14.77       16.17      2.84 o
  -2  -5   1      639.20      618.88      6.63 o
  -2  -5   2      174.63      170.43      2.09 o
  -2  -5   3      125.49      122.17      1.80 o
  -2  -5   4        1.82        1.23      0.75 o
  -2  -5   5       26.20       29.39      1.16 o
  -2  -5   6        0.02        1.57      0.95 o
  -2  -5   7        2.07        2.78      1.16 o
  -2  -5   8        8.90        9.21      1.65 o
  -2  -5   9       17.87       21.02      2.68 o
  -2  -5  10        0.88        7.86      6.35 o
  -2  -4   1        0.04        0.61      0.39 o
  -2  -4   2     1258.43     1267.44     16.26 o
  -2  -4   3       21.25       20.82      0.76 o
  -2  -4   4       89.31       86.30      1.58 o
  -2  -4   5        1.99        2.63      0.64 o
  -2  -4   6      266.71      261.02      3.18 o
  -2  -4   7        0.92        1.76      0.97 o
  -2  -4   8       14.35       17.40      1.48 o
  -2  -4   9       19.34       21.29      1.93 o
  -2  -4  10       11.72       13.32      2.36 o
  -2  -3   1      482.44      505.18      5.15 o
  -2  -3   2       16.13       17.08      0.67 o
  -2  -3   3       22.23       20.17      0.77 o
  -2  -3   4       33.82       32.13      0.87 o
  -2  -3   5       16.79       18.24      0.76 o
  -2  -3   6        0.79        1.26      0.66 o
  -2  -3   7       29.93       32.90      1.30 o
  -2  -3   8       56.40       58.17      1.90 o
  -2  -3   9       11.01       10.83      1.76 o
  -2  -3  10        7.02        4.95      1.83 o
  -2  -2   1       10.47       12.90      0.39 o
  -2  -2   2       41.48       42.20      0.63 o
  -2  -2   3       34.05       33.04      0.71 o
  -2  -2   4     1973.77     1953.83     17.90 o
  -2  -2   5        4.03        3.53      0.51 o
  -2  -2   6      167.31      157.29      2.24 o
  -2  -2   7       78.00       82.59      1.92 o
  -2  -2   8       48.72       56.32      1.81 o
  -2  -2   9       48.90       46.04      1.96 o
  -2  -2  10        0.46        0.09      1.77 o
  -2  -2  11        2.06        6.30      2.32 o
  -2  -1   1        8.40        7.73      0.24 o
  -2  -1   2      361.07      373.46      3.22 o
  -2  -1   3       99.09      103.87      1.30 o
  -2  -1   4     2566.26     2588.30     25.23 o
  -2  -1   5       48.41       50.66      1.04 o
  -2  -1   6       76.34       73.96      1.34 o
  -2  -1   7       92.22       95.31      1.79 o
  -2  -1   8      100.86       98.18      2.15 o
  -2  -1   9        2.85        2.60      1.27 o
  -2  -1  10        0.06       -0.58      1.57 o
  -2  -1  11        2.59       -1.57      2.13 o
  -2   0   1      106.14      111.16      1.09 o
  -2   0   2       32.39       32.27      0.61 o
  -2   0   3       19.42       19.54      0.52 o
  -2   0   4       28.36       26.16      0.74 o
  -2   0   5       20.00       19.21      0.72 o
  -2   0   6       64.97       63.66      1.32 o
  -2   0   7      102.93      102.79      1.93 o
  -2   0   8       11.04       12.88      1.17 o
  -2   0   9        0.00        0.15      1.27 o
  -2   0  10        4.73        4.54      1.76 o
  -2   0  11       23.34       23.23      2.83 o
  -2   1   1       67.05       65.85      0.83 o
  -2   1   2      674.02      695.73      7.23 o
  -2   1   3       28.21       28.03      0.67 o
  -2   1   4      682.22      683.14      6.73 o
  -2   1   5       13.94       14.11      0.68 o
  -2   1   6      189.39      191.69      2.43 o
  -2   1   7        0.06       -2.63      0.88 o
  -2   1   8       31.49       27.37      1.25 o
  -2   1   9        4.40        4.80      1.30 o
  -2   1  10       38.35       44.17      3.24 o
  -2   1  11        7.96       11.73      2.99 o
  -2   2   1        4.90        6.83      0.46 o
  -2   2   2       46.36       47.63      0.97 o
  -2   2   3        1.00        1.23      0.42 o
  -2   2   4        3.27        2.68      0.47 o
  -2   2   5      108.83      102.95      1.58 o
  -2   2   6      164.12      159.74      2.19 o
  -2   2   7       47.41       44.13      1.50 o
  -2   2   8       38.67       37.80      1.59 o
  -2   2   9       12.86       14.68      1.58 o
  -2   2  10        3.19        1.75      2.31 o
  -2   3   1       68.34       67.77      1.30 o
  -2   3   2     1161.30     1139.95     13.40 o
  -2   3   3        0.96        3.29      0.51 o
  -2   3   4       22.83       22.44      0.92 o
  -2   3   5      117.88      118.59      1.86 o
  -2   3   6      108.58      108.86      1.89 o
  -2   3   7       38.05       35.37      1.50 o
  -2   3   8        8.20       10.47      1.38 o
  -2   3   9       38.55       38.20      2.27 o
  -2   3  10       12.36       12.18      3.18 o
  -2   4   1      450.09      451.04      5.01 o
  -2   4   2      452.32      450.39      5.70 o
  -2   4   3       72.44       74.83      1.46 o
  -2   4   4       60.78       54.35      1.48 o
  -2   4   5       24.21       20.47      1.27 o
  -2   4   6      211.14      201.96      3.62 o
  -2   4   7       29.37       26.75      1.58 o
  -2   4   8        0.01       -0.88      1.80 o
  -2   4   9        5.16        3.47      2.32 o
  -2   5   1      435.88      447.68      5.49 o
  -2   5   2       60.22       70.37      1.91 o
  -2   5   3       39.23       39.39      1.73 o
  -2   5   4       32.94       32.03      1.40 o
  -2   5   5       55.53       54.42      1.85 o
  -2   5   6       15.53       14.10      1.54 o
  -2   5   7        0.14       -1.68      2.22 o
  -2   5   8        4.18        4.06      2.80 o
  -2   6   1        1.01        1.14      1.00 o
  -2   6   2        0.10       -0.60      1.09 o
  -2   6   3        6.91        5.65      1.13 o
  -2   6   4      196.73      185.97      4.90 o
  -2   6   5        9.56        8.37      1.81 o
  -2   6   6        3.58        5.06      2.22 o
  -2   6   7       16.78       20.24      3.10 o
  -2   7   1       12.16       10.81      1.34 o
  -2   7   2        0.18        1.03      1.56 o
  -2   7   3       26.86       23.39      1.69 o
  -2   7   4        2.39        5.54      2.95 o
  -2   7   5       11.89       12.45      3.02 o
  -2   7   6        0.37        3.49      6.88 o
  -2   8   1        5.41        1.39      1.89 o
  -2   8   2       54.43       39.90      4.20 o
  -2   8   3       13.29       11.52      2.65 o
  -1  -9   1       45.57       45.21      2.56 o
  -1  -9   2       28.45       28.15      2.19 o
  -1  -9   3       14.85       14.83      2.59 o
  -1  -9   4        0.16       -5.43      2.57 o
  -1  -8   1       13.63       14.19      1.30 o
  -1  -8   2      116.61      117.55      3.56 o
  -1  -8   3        6.09        4.20      1.51 o
  -1  -8   4        0.08       -2.41      1.64 o
  -1  -8   5       15.88       14.69      2.00 o
  -1  -8   6        6.72        3.69      2.51 o
  -1  -7   1       33.34       34.31      1.26 o
  -1  -7   2        1.32        0.89      0.94 o
  -1  -7   3       85.30       84.04      2.27 o
  -1  -7   4        0.04       -0.99      1.05 o
  -1  -7   5      118.80      113.53      3.10 o
  -1  -7   6        1.59        2.57      1.52 o
  -1  -7   7        0.90        2.16      1.90 o
  -1  -7   8        1.20        3.45      2.49 o
  -1  -6   1       34.49       36.89      1.29 o
  -1  -6   2       31.27       33.62      1.29 o
  -1  -6   3       21.13       24.11      1.01 o
  -1  -6   4      215.19      203.69      2.92 o
  -1  -6   5      109.92      107.31      2.21 o
  -1  -6   6        0.81        0.56      1.23 o
  -1  -6   7        6.52        7.43      1.65 o
  -1  -6   8       59.21       67.63      2.94 o
  -1  -6   9       12.25       19.42      2.50 o
  -1  -5   1       30.76       29.32      0.82 o
  -1  -5   2        2.41        2.61      0.49 o
  -1  -5   3       28.39       27.10      0.89 o
  -1  -5   4      366.74      352.31      3.91 o
  -1  -5   5        9.12       10.95      1.04 o
  -1  -5   6       35.91       34.39      1.52 o
  -1  -5   7       42.69       45.40      2.00 o
  -1  -5   8       12.43       13.36      1.79 o
  -1  -5   9        0.12       -1.56      1.81 o
  -1  -5  10        1.44        6.64      2.91 o
  -1  -4   1      356.45      366.35      3.71 o
  -1  -4   2        0.60        1.04      0.34 o
  -1  -4   3        0.11       -0.47      0.37 o
  -1  -4   4      118.28      114.42      1.51 o
  -1  -4   5        0.25        0.39      0.59 o
  -1  -4   6       32.00       33.00      1.33 o
  -1  -4   7       59.91       58.13      1.92 o
  -1  -4   8       16.55       18.41      1.59 o
  -1  -4   9        7.49        5.93      1.88 o
  -1  -4  10        0.13        2.12      2.12 o
  -1  -3   1        3.38        4.86      0.28 o
  -1  -3   2      581.59      603.69      6.24 o
  -1  -3   3        1.69        2.56      0.31 o
  -1  -3   4      811.72      833.71      7.84 o
  -1  -3   5        2.22        2.68      0.47 o
  -1  -3   6      140.29      139.02      2.12 o
  -1  -3   7       50.53       49.59      1.71 o
  -1  -3   8       44.57       43.18      1.84 o
  -1  -3   9       22.56       24.26      1.58 o
  -1  -3  10       35.93       40.94      3.04 o
  -1  -3  11        0.55       -0.40      2.24 o
  -1  -2   1       35.59       37.18      0.57 o
  -1  -2   2        2.33        2.56      0.20 o
  -1  -2   3        0.51        1.33      0.26 o
  -1  -2   4       34.78       33.98      0.75 o
  -1  -2   5      142.92      139.16      1.71 o
  -1  -2   6       80.27       75.45      1.30 o
  -1  -2   7      114.46      107.49      1.95 o
  -1  -2   8       20.09       16.49      1.23 o
  -1  -2   9        4.68        6.70      1.45 o
  -1  -2  10       17.41       16.55      1.77 o
  -1  -2  11        9.33        9.49      2.36 o
  -1  -1   1       33.35       36.19      0.35 o
  -1  -1   2    13832.10    14956.00    383.71 o
  -1  -1   3       13.25       13.36      0.37 o
  -1  -1   4      727.63      759.30      6.69 o
  -1  -1   5       85.51       83.35      1.26 o
  -1  -1   6      484.24      491.28      5.41 o
  -1  -1   7      104.97       95.84      1.75 o
  -1  -1   8        8.26        6.31      1.06 o
  -1  -1   9        2.29        2.07      1.10 o
  -1  -1  10       12.45       15.36      2.15 o
  -1  -1  11        8.08        4.55      2.03 o
  -1   0   1      471.68      512.01      4.01 o
  -1   0   2     4771.65     4599.91     40.28 o
  -1   0   3       77.54       72.38      0.78 o
  -1   0   4       92.50       94.39      1.07 o
  -1   0   5      320.53      330.33      3.80 o
  -1   0   6      195.48      195.88      2.29 o
  -1   0   7       66.06       60.38      1.40 o
  -1   0   8        1.42        1.61      0.93 o
  -1   0   9        6.62        6.35      1.18 o
  -1   0  10       15.34       13.72      1.83 o
  -1   0  11        2.70        5.18      2.08 o
  -1   1   1      115.70      119.63      1.01 o
  -1   1   2     1148.07     1173.58     10.12 o
  -1   1   3       54.65       53.61      0.68 o
  -1   1   4      271.93      272.11      2.66 o
  -1   1   5      133.13      132.16      1.69 o
  -1   1   6       92.63       88.87      1.55 o
  -1   1   7        7.44        8.49      0.81 o
  -1   1   8       39.45       42.35      1.61 o
  -1   1   9      127.93      132.78      2.78 o
  -1   1  10       12.12       17.85      1.77 o
  -1   1  11        0.49        3.91      2.01 o
  -1   2   1      141.50      140.10      1.28 o
  -1   2   2      527.18      544.98      4.82 o
  -1   2   3      108.35      106.80      1.26 o
  -1   2   4      992.78     1002.85      9.63 o
  -1   2   5       21.58       20.45      0.73 o
  -1   2   6       77.12       76.40      1.51 o
  -1   2   7       14.11       15.54      0.92 o
  -1   2   8      198.18      202.63      3.18 o
  -1   2   9        5.72        8.64      1.32 o
  -1   2  10       19.46       12.89      1.85 o
  -1   2  11        0.03        2.02      2.84 o
  -1   3   1        3.84        3.10      0.37 o
  -1   3   2       27.44       26.50      0.64 o
  -1   3   3      249.89      246.80      3.04 o
  -1   3   4      103.61      100.82      1.45 o
  -1   3   5      164.14      158.68      2.19 o
  -1   3   6       90.59       85.90      1.61 o
  -1   3   7       72.00       75.11      1.99 o
  -1   3   8        3.01        3.20      1.13 o
  -1   3   9       81.03       77.44      2.69 o
  -1   3  10        2.58        0.78      2.10 o
  -1   3  11        3.59        5.88      2.60 o
  -1   4   1       20.00       33.85      7.16 o
  -1   4   2        0.79        0.13      0.46 o
  -1   4   3       25.57       25.11      0.80 o
  -1   4   4      469.99      455.02      4.84 o
  -1   4   5        9.50        9.56      0.85 o
  -1   4   6       21.62       22.27      1.05 o
  -1   4   7       78.91       86.82      2.30 o
  -1   4   8       52.43       58.86      2.32 o
  -1   4   9       31.47       28.01      2.29 o
  -1   4  10       12.04       21.64      2.65 o
  -1   5   1      211.58      215.45      3.08 o
  -1   5   2       49.85       47.77      1.26 o
  -1   5   3       51.34       47.62      1.21 o
  -1   5   4      175.44      167.31      2.42 o
  -1   5   5       77.90       75.43      2.08 o
  -1   5   6        0.46       -0.84      1.08 o
  -1   5   7        0.25        1.39      1.44 o
  -1   5   8        0.31        0.84      1.76 o
  -1   5   9        0.23       -1.09      1.97 o
  -1   6   1       32.82       36.92      1.38 o
  -1   6   2       88.47       87.87      1.80 o
  -1   6   3       46.71       48.37      1.54 o
  -1   6   4       30.05       31.21      1.31 o
  -1   6   5        5.66        6.30      1.27 o
  -1   6   6       27.40       30.50      1.75 o
  -1   6   7       80.61       81.86      2.86 o
  -1   6   8        3.51        7.04      2.52 o
  -1   7   1        3.56        5.52      1.08 o
  -1   7   2      264.50      246.97      3.65 o
  -1   7   3       16.34       16.22      1.25 o
  -1   7   4        1.22        2.51      1.46 o
  -1   7   5       12.10       15.09      2.11 o
  -1   7   6       94.32       96.50      4.12 o
  -1   7   7        0.04        3.31      4.10 o
  -1   8   1       55.50       52.37      2.23 o
  -1   8   2        7.32       13.25      2.13 o
  -1   8   3       36.13       37.60      2.42 o
  -1   8   4        0.58        3.71      2.48 o
  -1   8   5       48.75       45.65      4.88 o
  -1   9   1        2.28        2.81      4.04 o
   0  -9   1       37.82       34.64      2.51 o
   0  -9   2       30.09       31.17      3.10 o
   0  -9   3        9.04        6.35      3.64 o
   0  -8   1       11.82       11.61      1.49 o
   0  -8   2        8.16        6.50      1.32 o
   0  -8   3       10.91        9.61      2.46 o
   0  -8   4        7.80        7.46      1.73 o
   0  -8   5        5.94        5.96      1.81 o
   0  -8   6        2.75        1.12      2.82 o
   0  -7   1       10.17       10.80      1.07 o
   0  -7   2       21.28       20.76      1.21 o
   0  -7   3       61.19       59.72      1.91 o
   0  -7   4       36.23       39.40      1.89 o
   0  -7   5       15.51       16.59      1.82 o
   0  -7   6       47.63       54.12      2.34 o
   0  -7   7        9.73       12.82      2.01 o
   0  -7   8       18.55       21.66      2.53 o
   0  -6   1      215.59      210.83      2.62 o
   0  -6   2       10.77       12.98      0.80 o
   0  -6   3      362.57      357.61      4.35 o
   0  -6   4        1.51        0.69      0.97 o
   0  -6   5        4.62        4.38      1.14 o
   0  -6   6        5.11        7.41      1.32 o
   0  -6   7       48.19       49.69      3.67 o
   0  -6   8        0.49        1.13      2.51 o
   0  -6   9        2.87        5.07      2.43 o
   0  -5   1        0.00        2.33      0.53 o
   0  -5   2      987.39      966.62      9.68 o
   0  -5   3       76.28       75.79      1.36 o
   0  -5   4       23.42       23.80      1.04 o
   0  -5   5        7.69       10.21      1.04 o
   0  -5   6      233.54      226.87      3.53 o
   0  -5   7       20.77       22.40      1.55 o
   0  -5   8        2.67        1.23      1.63 o
   0  -5   9        8.68       10.64      1.96 o
   0  -5  10       14.05       22.18      2.57 o
   0  -4   1       20.19       20.98      0.58 o
   0  -4   2      377.76      381.58      4.35 o
   0  -4   3        0.19       -0.87      0.40 o
   0  -4   4       47.19       43.32      1.06 o
   0  -4   5       88.34       83.14      1.52 o
   0  -4   6        5.98        4.85      0.98 o
   0  -4   7       11.98       11.50      1.35 o
   0  -4   8       25.55       30.37      1.94 o
   0  -4   9       21.10       24.74      2.00 o
   0  -4  10       33.94       31.80      2.39 o
   0  -3   1      142.82      144.90      1.47 o
   0  -3   2      810.26      835.92      7.75 o
   0  -3   3       42.89       45.86      0.76 o
   0  -3   4      229.51      223.50      2.71 o
   0  -3   5      220.67      213.04      2.84 o
   0  -3   6      109.67      103.80      1.65 o
   0  -3   7       29.84       30.72      1.53 o
   0  -3   8       25.05       29.76      1.64 o
   0  -3   9       29.99       30.69      1.75 o
   0  -3  10        0.54       -0.52      1.82 o
   0  -3  11        2.91        2.48      2.19 o
   0  -2   1      128.89      133.57      1.13 o
   0  -2   2     1325.04     1386.93     10.54 o
   0  -2   3        0.59        1.13      0.21 o
   0  -2   4      719.75      717.84      7.46 o
   0  -2   5       39.55       35.22      1.21 o
   0  -2   6      104.21       96.02      1.84 o
   0  -2   7       49.09       47.53      1.47 o
   0  -2   8      201.59      204.22      3.27 o
   0  -2   9        4.86        7.31      1.24 o
   0  -2  10       44.15       37.83      2.22 o
   0  -2  11        6.43        6.88      2.08 o
   0  -1   1      199.20      201.78      3.74 o
   0  -1   2      367.49      382.69      2.83 o
   0  -1   3      268.07      263.31      1.99 o
   0  -1   4        0.85        1.03      0.29 o
   0  -1   5      595.82      593.51      6.86 o
   0  -1   6       18.36       16.26      0.87 o
   0  -1   7        0.01       -1.89      0.77 o
   0  -1   8        4.35        4.90      0.98 o
   0  -1   9       43.43       43.19      1.85 o
   0  -1  10       24.66       22.74      1.78 o
   0  -1  11        8.18        7.04      2.01 o
   0   0   2     2096.11     2123.13     15.35 o
   0   0   3       24.96       23.36      0.33 o
   0   0   4     2060.32     2094.09     17.96 o
   0   0   5       45.80       42.78      1.10 o
   0   0   6       10.21       10.15      0.60 o
   0   0   7        9.68        8.11      0.79 o
   0   0   8       71.82       71.09      1.71 o
   0   0   9        7.10        4.98      1.07 o
   0   0  10        8.97       11.55      1.58 o
   0   0  11        4.34        5.37      1.91 o
   0   0  12        5.82        9.79      2.80 o
   0   1   1       42.11       46.37      1.10 o
   0   1   2        1.37        1.92      0.14 o
   0   1   3      609.96      636.38      5.68 o
   0   1   4      131.15      138.65      1.45 o
   0   1   5      317.98      318.25      3.54 o
   0   1   6       12.90       12.77      0.61 o
   0   1   7       37.82       36.51      1.40 o
   0   1   8       28.99       26.16      1.16 o
   0   1   9        9.28        6.70      1.20 o
   0   1  10       19.03       21.31      1.66 o
   0   1  11        9.68       12.36      2.07 o
   0   2   0     1983.37     1988.93     14.72 o
   0   2   1      217.14      224.12      1.84 o
   0   2   2     1365.39     1368.03     10.40 o
   0   2   3      182.66      188.66      1.68 o
   0   2   4      241.48      249.09      2.69 o
   0   2   5       92.08       89.34      1.43 o
   0   2   6      337.87      329.21      4.11 o
   0   2   7      414.03      403.88      5.02 o
   0   2   8       61.22       55.30      1.87 o
   0   2   9        2.37       -0.64      1.20 o
   0   2  10        0.01        0.49      1.61 o
   0   2  11       50.13       61.95      3.48 o
   0   3   0       18.49       18.11      0.42 o
   0   3   1      500.59      508.87      4.40 o
   0   3   2     2548.85     2526.19     22.28 o
   0   3   3      277.83      280.94      2.98 o
   0   3   4      138.22      141.49      1.77 o
   0   3   5       16.08       18.59      0.79 o
   0   3   6      400.39      385.68      5.24 o
   0   3   7       16.01       14.85      0.96 o
   0   3   8       50.33       41.32      1.67 o
   0   3   9        1.24        0.48      1.29 o
   0   3  10       19.20       23.41      2.10 o
   0   3  11        0.61        1.06      2.15 o
   0   4   0        0.02        0.05      0.30 o
   0   4   1      195.94      192.70      2.03 o
   0   4   2       50.68       50.91      0.87 o
   0   4   3      276.12      260.19      2.70 o
   0   4   4      148.80      140.25      2.03 o
   0   4   5      215.77      207.38      2.85 o
   0   4   6       97.68       96.08      1.88 o
   0   4   7      256.88      242.58      3.69 o
   0   4   8        0.46        1.41      1.26 o
   0   4   9       15.31       18.18      1.71 o
   0   4  10        2.89        5.23      1.99 o
   0   5   0       25.66       25.98      0.86 o
   0   5   1       17.62       18.17      0.69 o
   0   5   2      543.85      529.51      5.72 o
   0   5   3       35.01       37.88      1.06 o
   0   5   4       49.47       45.59      1.11 o
   0   5   5      102.30      108.36      1.97 o
   0   5   6       67.20       64.85      1.95 o
   0   5   7        9.67        7.33      1.30 o
   0   5   8       55.01       62.86      3.09 o
   0   5   9        6.00        5.89      2.11 o
   0   5  10       33.36       44.65      3.42 o
   0   6   0       11.32       14.16      0.81 o
   0   6   1       31.25       29.52      1.11 o
   0   6   2       55.23       54.13      1.42 o
   0   6   3       45.57       41.73      1.60 o
   0   6   4        6.95        6.39      0.87 o
   0   6   5       23.45       20.05      1.74 o
   0   6   6        1.90        1.83      1.31 o
   0   6   7        0.26       -0.73      1.88 o
   0   6   8       20.33       25.00      2.45 o
   0   6   9       31.36       32.24      2.62 o
   0   7   0      143.84      147.90      2.61 o
   0   7   1       38.58       45.17      1.46 o
   0   7   2        6.94        7.51      1.06 o
   0   7   3       16.73       20.16      1.25 o
   0   7   4       97.59       96.35      2.39 o
   0   7   5      121.13      121.58      3.06 o
   0   7   6        0.59        4.46      2.02 o
   0   7   7        3.21        4.90      2.10 o
   0   7   8       19.70       24.24      2.67 o
   0   8   0      157.31      143.46      2.81 o
   0   8   1       31.95       34.75      1.75 o
   0   8   2        4.78        5.22      1.69 o
   0   8   3        0.03        3.27      1.68 o
   0   8   4       60.01       64.00      3.48 o
   0   8   5       18.77       19.86      2.32 o
   0   8   6        1.52        6.95      2.31 o
   0   9   0       40.02       39.95      3.41 o
   0   9   1       47.53       45.34      4.10 o
   0   9   2        4.08        7.04      2.16 o
   0   9   3       47.05       49.61      5.51 o
   1  -9   0       65.13       52.52      4.56 o
   1  -9   1        1.63        0.64      4.58 o
   1  -8   0        9.16        8.77      1.65 o
   1  -8   1        9.74        9.42      1.66 o
   1  -8   2        0.07       -2.76      1.83 o
   1  -8   3       22.54       21.99      2.26 o
   1  -8   4        0.03       -0.06      1.92 o
   1  -8   5        0.42        3.03      2.28 o
   1  -7   0       13.63       11.79      1.17 o
   1  -7   1       11.03       12.07      1.26 o
   1  -7   2       16.90       14.76      1.34 o
   1  -7   3        2.76        2.34      1.16 o
   1  -7   4       34.20       34.47      2.46 o
   1  -7   5       29.87       29.36      2.08 o
   1  -7   6        6.64        9.99      1.96 o
   1  -7   7       15.49       16.21      2.29 o
   1  -6   0      105.62      113.44      2.10 o
   1  -6   1      207.69      212.52      3.23 o
   1  -6   2      107.04      112.30      2.26 o
   1  -6   3       41.37       43.54      1.67 o
   1  -6   4       78.05       81.00      2.10 o
   1  -6   5        0.21        1.75      1.21 o
   1  -6   6       50.89       52.35      2.71 o
   1  -6   7        4.56        7.39      1.85 o
   1  -6   8       17.78       19.12      2.02 o
   1  -5   0      194.88      210.30      2.54 o
   1  -5   1      636.51      634.66      6.80 o
   1  -5   2        7.87        8.52      0.60 o
   1  -5   3       19.13       19.23      0.91 o
   1  -5   4       93.06       87.39      1.91 o
   1  -5   5      162.75      157.76      2.74 o
   1  -5   6        4.17        4.21      1.16 o
   1  -5   7       27.16       25.24      1.68 o
   1  -5   8        1.02        3.03      1.84 o
   1  -5   9        1.01        1.09      2.00 o
   1  -4   0     1835.71     1845.35     18.75 o
   1  -4   1        1.41        4.08      0.48 o
   1  -4   2       44.35       43.74      0.99 o
   1  -4   3        0.03        0.06      0.53 o
   1  -4   4      471.51      462.60      5.54 o
   1  -4   5       11.59       14.28      0.88 o
   1  -4   6        1.26        0.66      0.97 o
   1  -4   7       10.76       12.75      1.28 o
   1  -4   8       75.55       76.82      2.56 o
   1  -4   9        3.23        4.51      2.14 o
   1  -4  10        1.01        3.80      2.11 o
   1  -3   0       13.60       12.50      0.42 o
   1  -3   1        2.65        3.24      0.30 o
   1  -3   2       21.69       21.42      0.62 o
   1  -3   3      273.69      272.38      3.25 o
   1  -3   4        7.91        8.40      0.52 o
   1  -3   5       94.72       93.26      1.75 o
   1  -3   6       86.86       81.22      1.94 o
   1  -3   7       79.88       82.23      2.13 o
   1  -3   8      104.80      109.82      2.64 o
   1  -3   9       28.61       29.23      2.05 o
   1  -3  10        0.05       -0.14      1.76 o
   1  -3  11        2.08        3.43      2.60 o
   1  -2   0     1035.57     1085.19      9.13 o
   1  -2   1      191.06      192.43      1.57 o
   1  -2   2     1596.09     1601.18     15.07 o
   1  -2   3      548.50      545.00      5.48 o
   1  -2   4      329.71      333.43      4.67 o
   1  -2   5       89.62       85.56      1.78 o
   1  -2   6      292.08      282.57      3.64 o
   1  -2   7       59.16       57.04      1.80 o
   1  -2   8       47.88       45.96      1.91 o
   1  -2   9       12.80        8.76      1.43 o
   1  -2  10        7.43        5.69      1.96 o
   1  -2  11        5.40        1.34      2.09 o
   1  -1   0      802.66      849.30      6.61 o
   1  -1   1      231.08      243.23      1.81 o
   1  -1   2     1188.50     1191.31      8.87 o
   1  -1   3       67.49       71.78      0.82 o
   1  -1   4       93.41       96.88      1.10 o
   1  -1   5       41.52       35.83      0.85 o
   1  -1   6      501.02      480.90      6.21 o
   1  -1   7       93.40       93.09      1.80 o
   1  -1   8      112.55      104.45      2.20 o
   1  -1   9        5.70        6.99      1.25 o
   1  -1  10       13.04       17.01      1.96 o
   1  -1  11       22.00       25.32      2.36 o
   1   0   0      718.15      754.09      9.26 o
   1   0   1        0.06        0.03      0.10 o
   1   0   2      657.05      676.09      5.41 o
   1   0   3     1263.61     1278.72      9.95 o
   1   0   4       15.29       13.54      0.42 o
   1   0   5       17.05       16.61      0.71 o
   1   0   6       21.18       18.47      0.75 o
   1   0   7       85.04       82.29      1.60 o
   1   0   8       23.92       24.06      1.82 o
   1   0   9       41.35       42.93      1.88 o
   1   0  10        1.59        2.69      1.62 o
   1   0  11       30.70       29.51      2.04 o
   1   1   0     1355.52     1414.43     10.45 o
   1   1   1        6.22        6.01      0.15 o
   1   1   2     2115.25     2175.67     16.79 o
   1   1   3       40.43       38.85      0.48 o
   1   1   4        3.14        2.77      0.32 o
   1   1   5       44.40       39.02      1.27 o
   1   1   6      155.35      148.62      1.85 o
   1   1   7        0.84       -1.07      0.63 o
   1   1   8       53.56       50.03      1.49 o
   1   1   9        3.45        3.57      1.15 o
   1   1  10       42.99       51.55      2.85 o
   1   1  11        1.21       -0.29      1.82 o
   1   2   0       84.67       86.45      0.86 o
   1   2   1      563.67      608.97      5.16 o
   1   2   2      158.67      159.05      1.35 o
   1   2   3      374.52      388.47      3.37 o
   1   2   4        0.63        0.45      0.31 o
   1   2   5      257.95      247.53      2.98 o
   1   2   6       22.02       22.32      1.01 o
   1   2   7       26.93       22.76      1.16 o
   1   2   8       23.20       24.82      1.26 o
   1   2   9      101.74      109.50      2.49 o
   1   2  10       49.82       65.34      3.29 o
   1   2  11        4.32        3.33      2.12 o
   1   3   0     2592.08     2560.04     20.26 o
   1   3   1      224.27      229.79      2.25 o
   1   3   2      319.08      330.37      3.43 o
   1   3   3      136.45      131.24      1.62 o
   1   3   4     1081.18     1062.25     13.24 o
   1   3   5      652.73      631.76      7.34 o
   1   3   6      179.32      167.31      2.22 o
   1   3   7        3.55        0.79      0.91 o
   1   3   8        9.55       11.48      1.25 o
   1   3   9       75.56       86.17      2.57 o
   1   3  10        0.78        5.22      1.92 o
   1   3  11        1.37        7.07      2.48 o
   1   4   0     1305.26     1317.61     12.52 o
   1   4   1      953.57      947.91      9.42 o
   1   4   2      244.63      239.88      3.04 o
   1   4   3       10.37       10.52      0.67 o
   1   4   4      227.57      221.35      2.95 o
   1   4   5      268.41      249.68      3.68 o
   1   4   6       54.43       48.68      1.53 o
   1   4   7        5.69        3.99      1.03 o
   1   4   8       26.78       30.36      1.51 o
   1   4   9       19.39       17.62      1.80 o
   1   4  10        0.40        2.29      1.98 o
   1   4  11        0.56       -1.67      3.23 o
   1   5   0      298.31      300.93      3.41 o
   1   5   1       93.04       88.29      1.61 o
   1   5   2       85.29       85.84      1.65 o
   1   5   3      405.64      395.70      4.45 o
   1   5   4      211.37      201.78      2.67 o
   1   5   5      328.30      304.32      4.46 o
   1   5   6        0.91       -1.45      0.92 o
   1   5   7       64.72       61.47      2.25 o
   1   5   8       10.67        9.78      1.66 o
   1   5   9       37.05       35.20      2.16 o
   1   5  10        1.87       -2.12      2.25 o
   1   6   0      217.33      212.81      2.72 o
   1   6   1      122.71      127.35      1.85 o
   1   6   2       75.95       73.06      1.67 o
   1   6   3       62.52       60.63      1.54 o
   1   6   4       35.74       34.37      1.40 o
   1   6   5        0.40       -1.41      1.10 o
   1   6   6      140.88      144.87      3.04 o
   1   6   7        3.23        6.64      1.83 o
   1   6   8       82.66       87.98      3.95 o
   1   6   9        1.76        1.47      2.16 o
   1   7   0       22.03       23.06      1.18 o
   1   7   1        1.56        0.50      0.98 o
   1   7   2       46.50       47.09      1.79 o
   1   7   3      148.50      138.46      2.66 o
   1   7   4        2.71        3.41      1.28 o
   1   7   5        1.70        1.56      1.53 o
   1   7   6        3.34        4.73      1.76 o
   1   7   7      124.76      130.26      4.37 o
   1   7   8        3.89        8.29      2.55 o
   1   8   0        0.70        1.45      1.16 o
   1   8   1        4.19        7.37      1.24 o
   1   8   2      126.38      128.43      2.96 o
   1   8   3       48.18       51.93      2.71 o
   1   8   4        0.02        0.18      1.77 o
   1   8   5        7.94        9.79      1.98 o
   1   8   6       56.27       63.18      3.76 o
   1   8   7       25.16       31.99      3.64 o
   1   9   0       11.68       10.29      2.67 o
   1   9   1        4.71        6.64      1.68 o
   1   9   2        4.86        6.25      1.71 o
   1   9   3       65.52       67.92      3.40 o
   1   9   4        0.59        4.17      2.59 o
   2  -8   0        0.29        1.16      2.06 o
   2  -8   1        6.20        4.02      1.87 o
   2  -8   2        8.09       12.29      2.32 o
   2  -8   3        1.85        0.21      2.18 o
   2  -7   0        0.00       -1.60      1.44 o
   2  -7   1       18.07       18.23      1.57 o
   2  -7   2        1.18       -0.41      1.59 o
   2  -7   3       15.58       17.65      1.98 o
   2  -7   4        2.76        2.56      2.18 o
   2  -7   5        6.55        6.24      2.10 o
   2  -7   6        0.38        6.39      2.95 o
   2  -6   0       37.91       36.55      1.48 o
   2  -6   1        0.96        2.57      0.96 o
   2  -6   2      129.08      125.95      2.55 o
   2  -6   3       38.07       40.67      1.84 o
   2  -6   4       48.27       45.88      2.30 o
   2  -6   5       38.01       42.75      2.77 o
   2  -6   6       45.21       45.30      2.57 o
   2  -6   7        0.08        3.41      2.06 o
   2  -6   8        6.67        1.21      6.35 o
   2  -5   0      116.66      121.38      2.09 o
   2  -5   1       96.39       89.81      1.77 o
   2  -5   2       23.23       24.06      1.17 o
   2  -5   3       32.65       35.11      1.44 o
   2  -5   4       31.84       34.32      1.53 o
   2  -5   5        1.13        0.73      1.06 o
   2  -5   6       34.69       35.86      1.77 o
   2  -5   7       13.72       16.84      2.20 o
   2  -5   8       17.73       17.99      1.95 o
   2  -5   9        0.51        4.67      3.32 o
   2  -4   0       74.56       70.56      1.32 o
   2  -4   1       21.35       22.41      0.94 o
   2  -4   2      229.13      228.10      3.16 o
   2  -4   3      252.10      253.48      3.20 o
   2  -4   4       15.03       13.62      0.91 o
   2  -4   5       53.34       50.81      1.63 o
   2  -4   6        0.21       -1.38      1.11 o
   2  -4   7        1.32        0.45      1.32 o
   2  -4   8       17.18       19.87      1.90 o
   2  -4   9        8.25       10.59      1.89 o
   2  -4  10        1.18        4.07      2.57 o
   2  -3   0        3.67        2.95      0.46 o
   2  -3   1       17.37       18.15      0.71 o
   2  -3   2      496.10      483.20      5.38 o
   2  -3   3        0.19        1.67      0.48 o
   2  -3   4       75.44       69.80      1.48 o
   2  -3   5       21.24       21.44      1.07 o
   2  -3   6      276.60      271.35      3.85 o
   2  -3   7       11.44       12.29      1.22 o
   2  -3   8        3.98        4.57      1.38 o
   2  -3   9        2.01        1.11      1.62 o
   2  -3  10       34.86       38.86      2.35 o
   2  -2   0       38.82       44.91      0.78 o
   2  -2   1      956.25      980.02      9.37 o
   2  -2   2       67.20       69.24      1.15 o
   2  -2   3      413.34      413.50      4.64 o
   2  -2   4       65.35       60.07      1.01 o
   2  -2   5      245.58      234.36      3.24 o
   2  -2   6      116.46      114.08      2.05 o
   2  -2   7      114.56      115.83      2.30 o
   2  -2   8        0.51        2.31      1.18 o
   2  -2   9       19.27       26.22      3.79 o
   2  -2  10       28.10       24.63      2.18 o
   2  -2  11        2.33       -1.31      2.35 o
   2  -1   0     2763.57     2710.91     23.84 o
   2  -1   1      350.29      357.18      3.78 o
   2  -1   2      680.08      716.92      6.66 o
   2  -1   3       94.13       94.06      1.14 o
   2  -1   4     1029.44     1017.64     10.12 o
   2  -1   5       26.89       27.56      0.89 o
   2  -1   6      272.00      253.09      3.23 o
   2  -1   7       12.40       11.00      0.86 o
   2  -1   8       14.95       13.82      1.15 o
   2  -1   9        3.71        3.48      1.22 o
   2  -1  10        1.41        3.48      1.88 o
   2  -1  11        0.00       -3.23      2.19 o
   2   0   0      185.57      189.43      1.64 o
   2   0   1     1113.94     1164.20     10.34 o
   2   0   2        4.83        4.01      0.28 o
   2   0   3        0.46        0.49      0.33 o
   2   0   4      573.85      571.23      5.56 o
   2   0   5      409.30      401.95      5.00 o
   2   0   6      101.63       96.59      1.53 o
   2   0   7        7.31        5.87      0.75 o
   2   0   8       44.42       48.24      1.87 o
   2   0   9       90.04      101.54      2.43 o
   2   0  10        3.51        0.39      1.71 o
   2   0  11        2.02        2.34      2.13 o
   2   1   0     1026.38     1128.07      9.01 o
   2   1   1      386.71      428.30      3.77 o
   2   1   2       21.07       17.96      0.41 o
   2   1   3        9.09        6.99      0.42 o
   2   1   4      148.10      142.33      1.85 o
   2   1   5       70.28       68.40      1.30 o
   2   1   6       34.42       31.64      1.43 o
   2   1   7      155.01      148.58      2.12 o
   2   1   8       12.80       13.42      0.97 o
   2   1   9       80.17       85.40      2.30 o
   2   1  10        2.79        3.20      1.68 o
   2   1  11       11.63       15.89      2.30 o
   2   2   0      748.38      852.84      7.22 o
   2   2   1      136.32      153.20      1.44 o
   2   2   2      143.19      140.44      1.57 o
   2   2   3        1.03        1.21      0.26 o
   2   2   4      193.94      189.39      2.25 o
   2   2   5        4.12        2.84      0.51 o
   2   2   6      165.22      153.09      2.22 o
   2   2   7       14.89       13.73      0.89 o
   2   2   8      154.91      151.17      2.85 o
   2   2   9        2.63        1.39      1.24 o
   2   2  10        8.99        9.29      1.70 o
   2   2  11        0.00        4.81      2.41 o
   2   3   0       63.53       60.73      0.88 o
   2   3   1      148.84      156.02      1.69 o
   2   3   2      330.28      332.81      3.24 o
   2   3   3      856.20      834.41      8.64 o
   2   3   4        1.29        1.47      0.41 o
   2   3   5       44.36       41.70      0.97 o
   2   3   6        2.52        0.53      0.62 o
   2   3   7      331.15      323.43      5.23 o
   2   3   8       40.60       50.65      1.99 o
   2   3   9       14.01       12.73      1.65 o
   2   3  10        1.57        2.42      1.89 o
   2   3  11       24.15       30.50      3.54 o
   2   4   0      264.97      263.71      2.89 o
   2   4   1       67.44       65.63      1.60 o
   2   4   2      835.86      837.98      8.38 o
   2   4   3      187.11      180.81      2.32 o
   2   4   4      223.75      214.25      2.83 o
   2   4   5        0.02       -0.79      0.67 o
   2   4   6       25.03       23.04      1.09 o
   2   4   7       28.87       31.19      1.45 o
   2   4   8        0.01        1.40      1.41 o
   2   4   9        0.94       -1.04      1.85 o
   2   4  10       22.10       23.18      2.48 o
   2   5   0      120.14      114.10      1.75 o
   2   5   1        1.75        3.59      0.62 o
   2   5   2       22.78       20.82      0.91 o
   2   5   3      497.59      465.10      5.40 o
   2   5   4       25.04       23.47      1.09 o
   2   5   5        0.23       -1.48      0.91 o
   2   5   6       20.42       20.29      1.32 o
   2   5   7       61.60       55.86      2.19 o
   2   5   8        0.00        0.19      2.12 o
   2   5   9        1.54        0.12      1.81 o
   2   5  10       19.73       26.33      3.45 o
   2   6   0       52.91       55.97      1.31 o
   2   6   1      432.79      422.45      4.99 o
   2   6   2      116.01      121.67      2.32 o
   2   6   3      200.97      189.42      2.96 o
   2   6   4       25.11       26.67      1.41 o
   2   6   5      129.49      130.70      2.74 o
   2   6   6       29.74       30.44      1.94 o
   2   6   7       38.99       40.10      2.64 o
   2   6   8        0.00       -0.46      1.80 o
   2   6   9       33.39       36.20      2.95 o
   2   7   0       26.12       26.86      1.44 o
   2   7   1        0.02        1.59      0.90 o
   2   7   2       20.60       20.62      1.27 o
   2   7   3        4.81        4.60      1.09 o
   2   7   4      125.22      130.37      2.92 o
   2   7   5        9.96       13.03      1.66 o
   2   7   6      119.98      121.00      3.34 o
   2   7   7        6.55        4.58      2.05 o
   2   7   8        5.06        6.60      2.97 o
   2   8   0       87.73       91.37      2.44 o
   2   8   1      175.90      173.75      4.27 o
   2   8   2        2.40        6.03      1.56 o
   2   8   3        3.18        2.54      1.53 o
   2   8   4        5.37        9.39      1.82 o
   2   8   5      177.34      179.51      4.15 o
   2   8   6        0.00        0.64      2.26 o
   2   8   7        0.47        0.38      2.54 o
   2   9   0       50.86       51.90      2.62 o
   2   9   1        0.01        2.05      1.86 o
   2   9   2        0.06        0.75      1.91 o
   2   9   3       13.47       16.28      2.24 o
   2   9   4       49.74       55.87      2.94 o
   3  -7   0       21.50       23.21      2.44 o
   3  -7   1        1.66        5.72      2.17 o
   3  -7   2       70.83       72.11      3.20 o
   3  -7   3        7.41        6.36      2.16 o
   3  -7   4        1.38       -1.36      3.05 o
   3  -6   0       16.98       19.64      2.12 o
   3  -6   1       70.27       69.24      2.63 o
   3  -6   2        3.57        1.97      1.49 o
   3  -6   3       39.92       47.63      4.74 o
   3  -6   4        2.52        0.85      1.66 o
   3  -6   5       34.43       34.97      2.07 o
   3  -6   6        6.10       13.14      2.78 o
   3  -5   0      150.97      152.53      2.75 o
   3  -5   1        2.80        5.90      1.06 o
   3  -5   2       85.26       77.36      2.08 o
   3  -5   3       19.51       19.88      1.33 o
   3  -5   4       80.74       79.92      2.63 o
   3  -5   5        4.77        6.39      1.82 o
   3  -5   6       24.88       25.33      2.14 o
   3  -5   7        1.04        0.56      1.92 o
   3  -4   0        2.67        5.89      0.91 o
   3  -4   1      114.69      115.94      2.15 o
   3  -4   2        1.04        2.37      0.88 o
   3  -4   3       14.40       15.18      1.05 o
   3  -4   4       59.25       55.22      1.75 o
   3  -4   5       37.80       39.02      1.89 o
   3  -4   6       16.34       18.20      1.61 o
   3  -4   7        2.19        0.57      1.56 o
   3  -4   8       15.06       17.88      2.95 o
   3  -4   9       12.95       16.02      2.51 o
   3  -3   0      217.81      227.16      3.04 o
   3  -3   1      215.17      214.65      2.92 o
   3  -3   2        0.76        0.76      0.59 o
   3  -3   3       42.26       36.22      1.03 o
   3  -3   4       31.31       30.24      1.10 o
   3  -3   5        1.99        0.69      0.94 o
   3  -3   6       36.91       36.65      1.57 o
   3  -3   7       23.76       23.26      1.80 o
   3  -3   8       19.85       23.09      2.00 o
   3  -3   9       26.44       28.75      2.09 o
   3  -2   0      247.26      242.89      2.96 o
   3  -2   1       14.75       18.38      0.70 o
   3  -2   2      145.55      137.09      1.77 o
   3  -2   3      116.36      108.80      1.59 o
   3  -2   4      458.72      446.17      4.90 o
   3  -2   5       55.06       53.70      1.35 o
   3  -2   6        4.38        2.27      0.85 o
   3  -2   7        5.92        5.53      1.10 o
   3  -2   8       89.20       93.06      3.54 o
   3  -2   9        0.20        1.43      1.66 o
   3  -2  10        0.00       -4.49      2.47 o
   3  -1   0      163.14      167.87      2.03 o
   3  -1   1      663.98      646.59      6.35 o
   3  -1   2        1.37        1.62      0.41 o
   3  -1   3      306.33      311.07      3.79 o
   3  -1   4       12.97       14.45      0.61 o
   3  -1   5      216.60      224.33      2.61 o
   3  -1   6        1.04        0.65      0.65 o
   3  -1   7       47.14       44.01      1.77 o
   3  -1   8       21.39       22.72      1.57 o
   3  -1   9        7.22        3.83      1.61 o
   3  -1  10        3.22        6.48      2.61 o
   3   0   0      338.75      347.51      4.15 o
   3   0   1        3.87        4.09      0.39 o
   3   0   2      999.57      991.80     11.11 o
   3   0   3        1.32        1.39      0.54 o
   3   0   4      422.58      430.74      5.40 o
   3   0   5        1.69        0.06      0.50 o
   3   0   6       23.89       20.72      0.89 o
   3   0   7        0.19        0.16      0.68 o
   3   0   8        3.90        3.87      1.09 o
   3   0   9        1.22        1.86      1.67 o
   3   0  10       17.22       17.51      2.01 o
   3   0  11        4.18        5.49      2.47 o
   3   1   0       61.14       62.50      1.09 o
   3   1   1        1.65        2.59      0.29 o
   3   1   2      353.67      354.02      4.68 o
   3   1   3      569.65      578.47      7.03 o
   3   1   4       49.17       47.58      1.55 o
   3   1   5       46.69       40.75      1.30 o
   3   1   6       91.52       93.99      1.51 o
   3   1   7      237.59      241.60      2.90 o
   3   1   8        9.71        6.31      1.06 o
   3   1   9        0.08       -1.52      1.73 o
   3   1  10       26.47       31.24      2.06 o
   3   1  11        5.60        5.21      2.41 o
   3   2   0       51.48       49.39      0.87 o
   3   2   1      103.56      102.13      1.52 o
   3   2   2      260.34      266.02      4.35 o
   3   2   3       63.89       65.33      1.37 o
   3   2   4       60.80       54.52      1.51 o
   3   2   5      225.98      218.93      3.17 o
   3   2   6       78.23       82.24      1.92 o
   3   2   7      108.50      109.61      2.17 o
   3   2   8        4.34        4.63      1.15 o
   3   2   9       25.50       26.70      1.99 o
   3   2  10        9.26       14.48      2.24 o
   3   2  11       18.29       25.34      2.45 o
   3   3   0       24.23       21.82      0.71 o
   3   3   1      162.41      168.01      1.96 o
   3   3   2      126.60      122.86      1.57 o
   3   3   3       51.40       46.70      1.09 o
   3   3   4      154.31      144.15      1.78 o
   3   3   5      193.34      188.31      2.37 o
   3   3   6      251.04      247.22      3.16 o
   3   3   7       45.60       45.06      1.78 o
   3   3   8        8.76        6.44      1.22 o
   3   3   9        4.88        4.55      1.59 o
   3   3  10       42.76       55.10      3.68 o
   3   4   0      400.14      411.11      4.71 o
   3   4   1      654.15      658.22      6.95 o
   3   4   2       71.97       72.66      1.36 o
   3   4   3       14.65       15.05      0.87 o
   3   4   4        0.41        0.33      0.58 o
   3   4   5      411.17      401.62      4.51 o
   3   4   6        7.31        7.74      0.90 o
   3   4   7        5.64        3.02      1.18 o
   3   4   8        1.96        1.43      1.73 o
   3   4   9       63.63       66.23      2.92 o
   3   4  10        0.04        1.45      3.17 o
   3   5   0      241.11      235.70      3.23 o
   3   5   1        0.39        1.00      0.69 o
   3   5   2      101.34       92.07      1.84 o
   3   5   3        6.88        5.47      0.69 o
   3   5   4       33.28       29.81      1.15 o
   3   5   5        0.15       -3.00      1.00 o
   3   5   6        0.08       -1.33      1.20 o
   3   5   7        7.66        7.81      1.53 o
   3   5   8       58.38       55.77      2.58 o
   3   5   9        3.63        3.74      1.94 o
   3   6   0        0.15        1.10      0.76 o
   3   6   1      358.08      347.96      4.71 o
   3   6   2       24.07       26.44      1.30 o
   3   6   3       29.98       29.89      1.37 o
   3   6   4        6.53        7.55      1.29 o
   3   6   5       84.98       83.80      2.39 o
   3   6   6        0.03       -2.34      1.82 o
   3   6   7       31.10       33.47      2.07 o
   3   6   8       19.74       23.59      2.20 o
   3   6   9       12.77        9.15      2.35 o
   3   7   0       40.50       44.08      1.87 o
   3   7   1       68.88       66.03      1.99 o
   3   7   2       53.96       62.33      2.05 o
   3   7   3       69.88       66.83      2.14 o
   3   7   4       64.88       63.46      2.51 o
   3   7   5       18.39       19.64      2.51 o
   3   7   6        1.54        3.11      1.81 o
   3   7   7       28.64       30.52      2.21 o
   3   7   8       11.01       11.08      2.97 o
   3   8   0        9.77       10.66      1.51 o
   3   8   1        3.85        3.10      1.69 o
   3   8   2       34.80       41.26      2.16 o
   3   8   3       59.61       66.96      2.92 o
   3   8   4       78.03       82.72      2.90 o
   3   8   5        9.22        9.40      2.03 o
   3   8   6        2.86        2.08      2.33 o
   3   9   0        1.72        4.83      3.05 o
   3   9   1        5.50        9.46      2.24 o
   3   9   2       14.36       17.20      2.47 o
   3   9   3      103.77      110.49      5.90 o
   3   9   4        2.39        4.26      2.68 o
   4  -6   0       60.75       63.26      3.16 o
   4  -6   1       24.57       20.68      2.10 o
   4  -6   2        0.54        0.13      2.37 o
   4  -6   3       10.31       13.32      3.14 o
   4  -5   0       38.17       41.04      3.40 o
   4  -5   1       64.78       62.45      2.78 o
   4  -5   2        2.06        4.45      1.69 o
   4  -5   3       32.83       36.54      2.22 o
   4  -5   4        0.08        2.27      1.94 o
   4  -5   5       52.59       51.17      3.12 o
   4  -5   6        8.06       12.99      3.12 o
   4  -4   0       35.61       33.05      1.54 o
   4  -4   1        0.14        4.17      1.17 o
   4  -4   2      107.67      105.61      2.61 o
   4  -4   3       14.57       13.39      1.56 o
   4  -4   4       33.50       32.33      1.83 o
   4  -4   5        0.33        0.16      1.50 o
   4  -4   6       38.05       38.35      2.56 o
   4  -4   7        0.16        2.90      2.05 o
   4  -3   0       22.72       23.89      1.39 o
   4  -3   1        5.78        6.20      1.01 o
   4  -3   2       52.27       48.27      1.79 o
   4  -3   3       77.10       78.57      1.91 o
   4  -3   4       13.32       14.59      1.17 o
   4  -3   5       15.11       13.57      1.69 o
   4  -3   6       19.41       23.32      1.70 o
   4  -3   7       59.45       61.19      2.74 o
   4  -3   8        7.00       10.42      2.17 o
   4  -2   0       27.04       30.42      1.39 o
   4  -2   1       39.77       39.73      1.20 o
   4  -2   2      161.74      162.05      2.58 o
   4  -2   3        0.02       -1.72      0.72 o
   4  -2   4       31.95       27.26      1.21 o
   4  -2   5       21.58       18.82      1.11 o
   4  -2   6       90.06       86.49      2.23 o
   4  -2   7       36.60       38.01      2.21 o
   4  -2   8        0.13        0.79      1.82 o
   4  -2   9        0.29        1.18      1.99 o
   4  -1   0       62.75       62.23      1.72 o
   4  -1   1      249.97      256.51      3.30 o
   4  -1   2      243.94      244.03      2.90 o
   4  -1   3      152.69      153.38      2.06 o
   4  -1   4        6.61        5.14      0.69 o
   4  -1   5       52.33       49.85      1.32 o
   4  -1   6       98.28       99.78      1.95 o
   4  -1   7        9.38        7.33      1.18 o
   4  -1   8        0.44        0.50      1.60 o
   4  -1   9       10.38       11.68      2.21 o
   4   0   0       46.13       47.95      1.15 o
   4   0   1      167.84      171.40      2.51 o
   4   0   2       27.58       27.00      0.82 o
   4   0   3      121.38      123.32      2.02 o
   4   0   4        0.27       -1.68      0.83 o
   4   0   5       56.79       53.04      2.73 o
   4   0   6        6.41        7.26      0.84 o
   4   0   7        2.26        1.07      0.84 o
   4   0   8        5.01        0.18      1.58 o
   4   0   9       25.46       26.61      2.47 o
   4   0  10        0.26       -3.17      2.28 o
   4   1   0      491.10      496.02      6.14 o
   4   1   1       35.83       37.13      0.99 o
   4   1   2      242.85      242.38      3.50 o
   4   1   3        4.61        2.62      0.84 o
   4   1   4       53.41       45.31      1.55 o
   4   1   5       24.73       26.29      1.82 o
   4   1   6        5.89        7.84      1.18 o
   4   1   7        0.89       -0.98      0.82 o
   4   1   8       55.72       55.33      2.64 o
   4   1   9        1.15        0.13      1.90 o
   4   1  10        3.68        2.37      2.65 o
   4   2   0       67.03       67.70      1.33 o
   4   2   1      398.27      406.18      4.45 o
   4   2   2       29.49       28.82      0.84 o
   4   2   3      145.20      138.33      2.42 o
   4   2   4       48.17       53.86      1.71 o
   4   2   5      359.72      365.80      5.22 o
   4   2   6       16.46       15.83      1.32 o
   4   2   7       10.76       10.52      1.01 o
   4   2   8       16.81       18.20      1.73 o
   4   2   9       31.08       31.25      2.13 o
   4   2  10        3.48        4.92      2.34 o
   4   3   0      206.43      206.53      2.93 o
   4   3   1       14.51       14.70      0.75 o
   4   3   2       41.96       37.23      0.96 o
   4   3   3       68.94       62.38      1.14 o
   4   3   4      176.01      174.52      2.59 o
   4   3   5       43.99       45.69      1.56 o
   4   3   6        1.43       -0.96      0.70 o
   4   3   7       19.67       20.14      1.07 o
   4   3   8       37.68       36.86      1.83 o
   4   3   9       15.75       16.21      1.84 o
   4   4   0       18.01       16.90      0.88 o
   4   4   1       51.92       48.96      1.23 o
   4   4   2       70.19       64.44      1.29 o
   4   4   3      342.04      337.04      3.76 o
   4   4   4      172.72      174.12      2.26 o
   4   4   5       80.20       76.77      1.61 o
   4   4   6        8.56        4.79      1.00 o
   4   4   7       25.46       25.38      1.97 o
   4   4   8       46.48       54.06      2.36 o
   4   4   9        3.29        0.89      2.10 o
   4   5   0       83.10       79.36      1.71 o
   4   5   1        1.03       -0.15      0.77 o
   4   5   2        2.03        2.89      1.02 o
   4   5   3      234.43      227.32      3.07 o
   4   5   4        0.04        0.19      0.97 o
   4   5   5        1.54        0.17      1.09 o
   4   5   6        5.32        4.70      1.53 o
   4   5   7       93.25      101.19      2.91 o
   4   5   8        0.45        2.94      1.80 o
   4   5   9        0.05       -1.50      2.52 o
   4   6   0       33.77       28.68      1.39 o
   4   6   1        0.25       -0.46      1.08 o
   4   6   2       27.95       28.31      1.72 o
   4   6   3       19.98       22.57      1.35 o
   4   6   4        0.07        0.29      1.18 o
   4   6   5        1.04        4.37      2.65 o
   4   6   6       91.83       92.97      2.85 o
   4   6   7        0.04        3.00      1.86 o
   4   6   8        1.97        2.56      2.21 o
   4   7   0       29.99       34.26      1.89 o
   4   7   1       57.09       57.77      2.21 o
   4   7   2        0.74        3.73      1.69 o
   4   7   3       60.60       56.24      3.61 o
   4   7   4        0.38       -1.90      1.66 o
   4   7   5       62.97       72.59      2.99 o
   4   7   6        3.61       11.04      2.04 o
   4   7   7       24.82       24.83      2.51 o
   4   8   0       32.68       39.13      2.61 o
   4   8   1        4.97        4.94      1.80 o
   4   8   2       63.07       68.38      2.80 o
   4   8   3        2.04        0.31      1.76 o
   4   8   4        1.99        2.27      2.04 o
   4   8   5        5.63        7.42      2.66 o
   4   9   0        1.52        1.34      2.08 o
   4   9   1       59.02       69.61      4.45 o
   4   9   2       22.91       26.19      2.35 o
   5  -4   0        1.15        1.00      1.86 o
   5  -4   1       18.30       21.64      2.27 o
   5  -4   2        1.51        3.92      1.84 o
   5  -4   3       34.31       35.68      2.29 o
   5  -4   4        8.48        9.44      1.98 o
   5  -3   0      101.75      105.59      2.82 o
   5  -3   1       18.79       19.75      1.65 o
   5  -3   2       29.89       29.48      2.19 o
   5  -3   3        0.01        0.46      1.47 o
   5  -3   4       54.10       53.69      3.11 o
   5  -3   5        3.63        7.15      1.91 o
   5  -3   6       21.31       22.61      2.14 o
   5  -2   0        6.82        7.42      1.42 o
   5  -2   1       85.27       87.04      2.46 o
   5  -2   2        6.73        7.79      1.26 o
   5  -2   3       27.34       24.20      2.09 o
   5  -2   4        2.98        7.23      1.40 o
   5  -2   5      121.40      122.80      3.24 o
   5  -2   6        3.73        2.87      2.11 o
   5  -2   7        0.73        0.81      2.88 o
   5  -1   0      184.57      188.68      3.53 o
   5  -1   1       12.83       13.23      1.31 o
   5  -1   2       10.18       10.10      1.08 o
   5  -1   3        5.70        5.34      1.01 o
   5  -1   4      141.33      134.87      2.21 o
   5  -1   5       13.26       14.58      1.43 o
   5  -1   6        1.03        2.07      1.30 o
   5  -1   7        0.17        2.90      1.96 o
   5  -1   8       17.45       19.01      2.67 o
   5   0   0       33.02       36.16      1.60 o
   5   0   1      136.95      139.53      2.64 o
   5   0   2       14.85       15.21      1.00 o
   5   0   3       89.26       87.82      1.81 o
   5   0   4       59.70       68.55      2.42 o
   5   0   5       22.36       21.10      1.55 o
   5   0   6        4.49        1.32      1.64 o
   5   0   7       24.72       26.26      2.23 o
   5   0   8       20.88       25.17      2.25 o
   5   1   0       66.01       63.06      1.93 o
   5   1   1       30.42       28.39      1.09 o
   5   1   2        2.11       -0.09      0.79 o
   5   1   3       35.30       35.52      1.56 o
   5   1   4        0.01       -0.41      1.10 o
   5   1   5        0.35        0.38      1.31 o
   5   1   6       16.25       12.60      1.66 o
   5   1   7       46.76       49.44      2.86 o
   5   1   8        1.02        3.86      2.40 o
   5   2   0       93.06       85.97      1.88 o
   5   2   1       28.27       24.27      0.97 o
   5   2   2       58.30       53.23      1.49 o
   5   2   3       93.84       98.86      2.23 o
   5   2   4        9.52        9.84      1.21 o
   5   2   5        0.56       -1.75      1.35 o
   5   2   6       82.01       80.58      2.62 o
   5   2   7        4.97        1.89      1.87 o
   5   2   8        9.39        9.01      2.28 o
   5   3   0       15.66       15.47      0.97 o
   5   3   1      126.16      120.03      2.65 o
   5   3   2        0.59        3.09      0.76 o
   5   3   3      258.11      255.44      3.45 o
   5   3   4        7.82        6.64      1.33 o
   5   3   5       25.86       24.84      1.51 o
   5   3   6        0.34        2.68      1.55 o
   5   3   7       50.49       47.85      3.50 o
   5   3   8        0.26       -4.82      3.56 o
   5   4   0       14.51       14.43      1.09 o
   5   4   1        0.07       -0.29      0.89 o
   5   4   2      162.81      166.01      2.52 o
   5   4   3        1.03        3.25      0.84 o
   5   4   4        0.45       -0.19      0.81 o
   5   4   5        4.38        3.50      1.10 o
   5   4   6       56.44       50.11      2.74 o
   5   4   7        3.76        4.39      1.51 o
   5   4   8        0.02       -0.45      1.97 o
   5   5   0       23.70       25.23      1.34 o
   5   5   1      243.83      260.36      3.96 o
   5   5   2       63.10       73.06      2.12 o
   5   5   3       36.28       38.37      1.88 o
   5   5   4        5.92        0.55      1.80 o
   5   5   5       52.10       50.12      2.19 o
   5   5   6       29.15       27.44      2.06 o
   5   5   7        2.08       -0.27      2.00 o
   5   6   0        2.47        3.60      2.25 o
   5   6   1       66.05       67.41      3.38 o
   5   6   2        0.49        0.42      1.58 o
   5   6   3        6.85        1.43      1.57 o
   5   6   4       17.14       13.31      1.61 o
   5   6   5       67.47       72.03      2.86 o
   5   6   6        2.29        4.66      1.97 o
   5   7   0       11.24       13.14      1.89 o
   5   7   1       27.61       31.35      1.90 o
   5   7   2        0.01       -1.00      1.65 o
   5   7   3        3.55        4.30      1.79 o
   5   7   4       65.53       75.11      3.12 o
   5   7   5        6.37        9.12      2.15 o
   5   8   0       10.27       16.77      2.42 o
   5   8   1       21.88       21.45      2.66 o
   5   8   2        0.36       -1.38      2.48 o
   5   8   3       40.72       50.66      2.84 o
   6  -2   0       19.13       18.95      2.35 o
   6  -2   1        1.98       -1.86      1.86 o
   6  -2   2       34.97       34.81      4.05 o
   6  -2   3       20.10       23.09      2.80 o
   6  -1   0        0.62       -2.57      1.72 o
   6  -1   1       19.31       17.12      1.82 o
   6  -1   2        3.09        7.47      1.78 o
   6  -1   3       99.70      106.86      3.64 o
   6  -1   4        0.01        4.90      2.60 o
   6  -1   5        0.60       -0.53      2.37 o
   6   0   0        3.76        3.55      1.68 o
   6   0   1        0.02        1.14      1.64 o
   6   0   2      107.20      108.74      3.07 o
   6   0   3        0.26        2.16      2.32 o
   6   0   4        0.63        2.56      1.88 o
   6   0   5        0.01       -1.77      2.20 o
   6   0   6       26.82       27.81      4.56 o
   6   1   0       14.44       16.02      1.53 o
   6   1   1       72.38       73.33      2.63 o
   6   1   2       21.46       23.93      1.80 o
   6   1   3       11.92       12.15      1.37 o
   6   1   4        4.29        5.35      2.62 o
   6   1   5       43.44       39.98      2.98 o
   6   1   6       16.93       21.00      2.31 o
   6   2   0        8.59        6.32      1.56 o
   6   2   1        4.45        4.73      1.80 o
   6   2   2        3.67        3.27      1.75 o
   6   2   3        1.71       -0.90      1.43 o
   6   2   4       33.35       25.30      2.67 o
   6   2   5       31.98       41.43      3.94 o
   6   2   6        9.27        9.60      2.78 o
   6   3   0       21.05       20.87      1.79 o
   6   3   1      110.70      108.92      4.13 o
   6   3   2        6.35        3.92      1.45 o
   6   3   3        5.16        4.35      1.48 o
   6   3   4       51.23       50.49      2.56 o
   6   3   5       26.86       25.07      2.14 o
   6   3   6        6.70        7.01      2.20 o
   6   4   0       11.64       13.27      1.48 o
   6   4   1       82.46       84.35      3.37 o
   6   4   2        1.18        0.14      1.38 o
   6   4   3       21.31       21.02      1.82 o
   6   4   4        6.26        9.26      1.46 o
   6   4   5       32.03       31.76      2.95 o
   6   4   6        0.53       -0.04      3.12 o
   6   5   0       69.06       72.08      2.72 o
   6   5   1        2.08        0.88      1.55 o
   6   5   2        0.83        0.94      1.59 o
   6   5   3        0.35       -0.00      1.57 o
   6   5   4       43.85       49.03      2.60 o
   6   5   5        0.08       -1.84      1.95 o
   6   6   0       16.22       15.68      1.89 o
   6   6   1        4.19        2.44      1.75 o
   6   6   2        0.63        0.66      1.95 o
   6   6   3       50.34       52.93      3.76 o
   6   6   4        9.63       12.53      2.37 o
   7   2   0        4.29        4.85      7.48 o
   7   2   1        2.48        1.50      2.53 o
